# Supplementary material for: The Gut Microbiome Obesity Index: A New Analytical Tool in the Metagenomics Workflow for the Evaluation of Gut Dysbiosis in Obese Humans
Source: Nutrients. 2025 Jul 14;17(14):2320. doi: 10.3390/nu17142320 (PMC12298630; doi:10.3390/nu17142320)
Supplement: Supplementary file 1 [file nutrients-17-02320-s001.zip]

Archive with 9 entries (9 files):
- Supplementary Figure S1.svg
- Supplementary Table S1.xlsx
- Supplementary Table S2.xlsx
- Supplementary Table S3.xlsx
- Supplementary Table S4.xlsx
- Supplementary Table S5.xlsx
- Supplementary Table S6.xlsx
- Supplementary Table S7.xlsx
- Supplementary Table S8.xlsx
