# Supplementary material for: The Gut Microbiome Obesity Index: A New Analytical Tool in the Metagenomics Workflow for the Evaluation of Gut Dysbiosis in Obese Humans
Source: Nutrients. 2025 Jul 14;17(14):2320. doi: 10.3390/nu17142320 (PMC12298630; doi:10.3390/nu17142320)
Supplement: Supplementary file 1 [file nutrients-17-02320-s001.zip › Supplementary Table S1.xlsx]

## Sheet: Sheet 1
Supplementary Table S1. Differential abundance of bacterial species in comparison between controls and esport and obesity groups.
species	conditionesport baseMean	conditionesport log2FoldChange	conditionesport pvalue	conditionesport padj	conditionobesity baseMean	conditionobesity log2FoldChange	conditionobesity pvalue	conditionobesity padj
Clostridium innocuum	435.669	-0.147475	0.509641	0.819296	435.669	1.37783	2.55191e-09	3.8988e-08
Clostridium scindens	227.367	0.148624	0.589066	0.849556	227.367	1.73333	1.16984e-09	2.12242e-08
Ruminococcus gnavus	604.498	0.262327	0.39484	0.710106	604.498	1.99807	4.09408e-10	8.66581e-09
Ruminococcus lactaris	349.257	-0.546533	0.225992	0.597938	349.257	1.1653	0.0104618	0.0369069
Ruminococcus torques	991.249	0.234887	0.419354	0.710106	991.249	1.78745	2.76293e-09	3.8988e-08
Adlercreutzia equolifaciens	53.5293	-0.870639	0.185834	0.564782	53.5293	0.889274	0.17838	0.353972
Adlercreutzia hattorii	98.4481	-1.10351	0.119301	0.521099	98.4481	0.639992	0.367614	0.555797
Akkermansia muciniphila	551.403	-1.26755	0.14295	0.539381	551.403	2.20503	0.0114379	0.0392599
Alistipes communis	15029.2	0.0932737	0.843293	0.955294	15029.2	-0.833877	0.0791413	0.202035
Alistipes dispar	1771.44	0.414531	0.414797	0.710106	1771.44	-0.642583	0.208385	0.379374
Alistipes finegoldii	15363.4	0.226354	0.594774	0.849556	15363.4	-0.321865	0.451371	0.624234
Alistipes ihumii	1920.57	0.200118	0.768174	0.92368	1920.57	-0.42453	0.533537	0.698548
Alistipes indistinctus	648.79	-0.590675	0.379513	0.710106	648.79	0.00781114	0.99076	0.998623
Alistipes megaguti	1898.97	0.169983	0.619493	0.85517	1898.97	-0.437964	0.203099	0.379318
Alistipes onderdonkii	21002.3	0.787968	0.144401	0.539381	21002.3	0.042463	0.93745	0.983935
Alistipes senegalensis	2811.01	0.0573058	0.880363	0.955294	2811.01	-1.08748	0.00471609	0.0181498
Alistipes shahii	28819.1	0.0172471	0.97369	0.975278	28819.1	-1.83533	0.00053875	0.00297484
Alistipes sp. dk3624	313.451	-1.69978	0.026366	0.334848	313.451	-2.04667	0.00785125	0.0293267
Anaerobutyricum hallii	614.204	-0.0625639	0.852823	0.955294	614.204	2.90687	4.65925e-16	5.91725e-14
Anaerostipes hadrus	815.128	-0.271726	0.383565	0.710106	815.128	2.45039	7.94102e-14	3.89969e-12
Anaerotruncus colihominis	1025.95	-0.154808	0.416719	0.710106	1025.95	0.469338	0.0146314	0.048665
Bacteroides caccae	16927.9	0.216928	0.651382	0.87814	16927.9	-0.280899	0.56013	0.718551
Bacteroides caecimuris	584.948	0.241852	0.480289	0.802588	584.948	-0.830569	0.0162352	0.0515469
Bacteroides cellulosilyticus	6834.08	0.397875	0.381567	0.710106	6834.08	-0.135	0.767342	0.902337
Bacteroides eggerthii	3523.05	0.0775727	0.875313	0.955294	3523.05	-0.0937407	0.850214	0.947825
Bacteroides faecis	5322.5	-0.435377	0.256275	0.624481	5322.5	-1.41518	0.000274028	0.00165722
Bacteroides faecium	69.6602	0.227176	0.664021	0.87814	69.6602	-0.680571	0.19553	0.374407
Bacteroides fragilis	20824.4	0.525164	0.185656	0.564782	20824.4	0.50034	0.209104	0.379374
Bacteroides humanifaecis	5149.91	0.770121	0.0469371	0.415367	5149.91	-0.234654	0.545359	0.706741
Bacteroides intestinalis	279.301	0.0245796	0.965618	0.975278	279.301	-0.275391	0.63059	0.777524
Bacteroides luhongzhouii	162.719	0.211974	0.670705	0.87814	162.719	-0.65275	0.192802	0.374407
Bacteroides nordii	344.98	-0.585618	0.162089	0.563735	344.98	-0.508802	0.226185	0.393499
Bacteroides ovatus	20929.9	1.03282	0.00152381	0.0645081	20929.9	0.0522111	0.872141	0.954845
Bacteroides salyersiae	786.892	0.708667	0.0725681	0.460808	786.892	0.184185	0.641266	0.783085
Bacteroides sp. A1C1	6587.69	0.410936	0.24795	0.624481	6587.69	-0.519197	0.146266	0.312271
Bacteroides sp. CACC 737	3035.35	0.43053	0.311441	0.670389	3035.35	-0.233203	0.584807	0.735352
Bacteroides sp. D2	227.284	0.771582	0.263726	0.624481	227.284	-0.481678	0.486861	0.650857
Bacteroides sp. DH3716P	3180.98	0.612745	0.140853	0.539381	3180.98	-0.417609	0.317051	0.503318
Bacteroides sp. HF-162	5893.97	0.29452	0.495662	0.807039	5893.97	-1.06112	0.0149444	0.048665
Bacteroides sp. M10	399.39	0.742782	0.161535	0.563735	399.39	-0.990463	0.0633322	0.167566
Bacteroides stercoris	20304.6	-0.288399	0.629749	0.85998	20304.6	-1.17488	0.05116	0.138241
Bacteroides thetaiotaomicron	21076.2	0.664516	0.0380315	0.4025	21076.2	0.267921	0.403433	0.582227
Bacteroides uniformis	282277	0.427147	0.164238	0.563735	282277	-0.739147	0.0168638	0.0522368
Bacteroides xylanisolvens	27628.2	0.579036	0.047618	0.415367	27628.2	-0.0679551	0.816336	0.925667
Bacteroides zhangwenhongii	946.631	-0.934959	0.0658645	0.447137	946.631	-1.73094	0.000754332	0.00368462
Barnesiella viscericola	993.957	0.270906	0.336962	0.701543	993.957	-0.345891	0.222312	0.392134
Bifidobacterium adolescentis	914.556	0.461633	0.588703	0.849556	914.556	-0.240753	0.778787	0.907394
Bifidobacterium longum	1663.19	0.433703	0.490245	0.807039	1663.19	0.872903	0.167187	0.342464
Bifidobacterium pseudocatenulatum	50.6857	-0.247405	0.770945	0.92368	50.6857	-0.265737	0.755468	0.896677
Blautia obeum	1651.12	-0.247695	0.26597	0.624481	1651.12	1.72939	1.4158e-13	3.89969e-12
Blautia sp. SC05B48	1317.47	-0.0339725	0.906621	0.955294	1317.47	1.50637	3.97454e-07	3.88282e-06
Blautia wexlerae	3223.86	-0.0479913	0.857795	0.955294	3223.86	2.07895	1.53531e-13	3.89969e-12
Butyricimonas faecalis	566.658	0.212546	0.573115	0.849556	566.658	-0.0965267	0.798792	0.914391
Butyricimonas virosa	740.733	-0.225087	0.733357	0.913625	740.733	0.608182	0.359572	0.555797
Butyrivibrio crossotus	187.683	-0.57315	0.113957	0.521099	187.683	0.563925	0.121377	0.270437
Clostridioides difficile	1245.83	-0.230166	0.101818	0.517234	1245.83	0.402683	0.00453877	0.0180133
Clostridium sp. M62/1	1343.6	-0.265857	0.185746	0.564782	1343.6	0.313939	0.119857	0.270437
Collinsella aerofaciens	2809.78	-0.233038	0.733953	0.913625	2809.78	0.517745	0.452201	0.624234
Coprobacter fastidiosus	157.268	0.754977	0.274586	0.624481	157.268	0.0571249	0.934318	0.983935
Coprobacter secundus	128.678	-0.495866	0.385674	0.710106	128.678	-0.778013	0.175627	0.353972
Coprococcus catus	478.004	-0.101397	0.747247	0.913625	478.004	1.52394	2.19132e-06	1.63705e-05
Coprococcus comes	1502.87	-0.636188	0.0584875	0.447137	1502.87	1.78719	2.09041e-07	2.21235e-06
Coprococcus eutactus	188.183	-2.02801	0.000110457	0.014028	188.183	-0.0110232	0.983092	0.998623
Coprococcus sp. ART55/1	470.543	-0.571889	0.175139	0.564782	470.543	0.328843	0.436999	0.616654
Dorea formicigenerans	578.216	-0.562608	0.0668946	0.447137	578.216	1.83052	7.05662e-09	8.9619e-08
Dorea longicatena	1904.93	-0.223329	0.396233	0.710106	1904.93	2.04416	1.46087e-13	3.89969e-12
Dysosmobacter welbionis	12500.5	-0.0280464	0.925206	0.955294	12500.5	-0.387091	0.197522	0.374407
Eggerthella lenta	249.08	-0.22661	0.608737	0.849556	249.08	2.21271	1.05573e-06	8.93853e-06
Enterocloster asparagiformis	590.431	-0.0916409	0.711796	0.913112	590.431	0.427418	0.0868721	0.216329
Enterocloster bolteae	553.222	0.229735	0.416003	0.710106	553.222	1.65335	1.36352e-08	1.57425e-07
Enterocloster clostridioformis	149.588	0.0452838	0.899743	0.955294	149.588	1.34917	0.000218928	0.0013902
Enterococcus faecium	137.265	-0.322234	0.535714	0.829704	137.265	1.61046	0.00221574	0.01005
Escherichia coli	224.51	3.09035	0.00222704	0.0707084	224.51	5.11899	6.3499e-07	5.76026e-06
Eubacterium hominis	83.0638	0.0144946	0.975278	0.975278	83.0638	0.792165	0.0924203	0.225719
Eubacterium ventriosum	232.484	-0.096807	0.822706	0.955294	232.484	1.24188	0.00445955	0.0180133
Faecalibacillus intestinalis	104.829	-1.65013	0.0143433	0.273558	104.829	-0.0290532	0.965582	0.988943
Faecalibacterium duncaniae	6778.74	0.0327243	0.910758	0.955294	6778.74	-0.0187275	0.949064	0.985454
Faecalibacterium prausnitzii	48160.6	0.147817	0.521477	0.826449	48160.6	-0.0132297	0.954416	0.985454
Faecalibacterium sp. HTF-F	1703.27	-0.0552258	0.87877	0.955294	1703.27	-0.417958	0.250789	0.419082
Faecalibacterium sp. I2-3-92	3509.8	-0.450291	0.2093	0.56573	3509.8	6.42257e-05	0.999858	0.999858
Faecalibacterium sp. I3-3-33	1110.17	-0.170244	0.585951	0.849556	1110.17	0.298475	0.341787	0.535888
Faecalibacterium sp. I3-3-89	1868.59	-0.162717	0.602708	0.849556	1868.59	-0.383794	0.221904	0.392134
Faecalibacterium sp. I4-1-79	1978.52	0.112145	0.70958	0.913112	1978.52	0.339907	0.261373	0.431096
Faecalibacterium sp. I4-3-84	4233.21	0.10286	0.748165	0.913625	4233.21	-0.164829	0.608422	0.757545
Faecalibacterium sp. IP-1-18	4350.52	0.0314089	0.922333	0.955294	4350.52	0.27822	0.390018	0.569337
Faecalibacterium sp. IP-3-29	3348.56	-0.401333	0.201383	0.56573	3348.56	-0.0571803	0.85595	0.947825
Faecalitalea cylindroides	529.326	-0.455577	0.123094	0.521099	529.326	0.520464	0.0795415	0.202035
Flavonifractor plautii	6656.28	0.424561	0.133601	0.539381	6656.28	0.468817	0.0991399	0.237562
Flintibacter sp. KGMB00164	429.321	-0.263559	0.275362	0.624481	429.321	-0.483825	0.0466238	0.128722
Haemophilus parainfluenzae	63.3679	-1.10404	0.193705	0.564782	63.3679	-2.95296	0.000596527	0.00309154
Hungatella hathewayi	330.895	-0.207031	0.405042	0.710106	330.895	1.01335	6.13918e-05	0.000410356
Intestinimonas butyriciproducens	2266.05	-0.268056	0.358957	0.710106	2266.05	-0.104327	0.721996	0.865033
Lachnospira eligens	1082.73	-0.919555	0.0370908	0.4025	1082.73	0.512978	0.245579	0.415848
Longicatena caecimuris	75.1737	-0.516353	0.243265	0.624481	75.1737	0.665848	0.134267	0.293998
Massilistercora timonensis	128.328	-0.383275	0.288723	0.643296	128.328	0.788383	0.0302359	0.0893012
Odoribacter splanchnicus	10877.5	0.688952	0.0818984	0.49529	10877.5	-0.433609	0.274753	0.441691
Oscillibacter hominis	1653.14	-0.21757	0.301687	0.660591	1653.14	-0.306604	0.147529	0.312271
Parabacteroides distasonis	42873.4	0.238303	0.351005	0.710106	42873.4	0.0292806	0.909071	0.970186
Parabacteroides goldsteinii	360.307	0.21001	0.608004	0.849556	360.307	-0.675357	0.101114	0.237806
Parabacteroides johnsonii	814.903	-0.0473713	0.92323	0.955294	814.903	-0.546242	0.268908	0.437838
Parabacteroides merdae	23647.9	-0.0291316	0.943611	0.966441	23647.9	-0.261974	0.526551	0.696583
Parabacteroides sp. CT06	102.469	1.23421	0.189857	0.564782	102.469	-0.120839	0.898136	0.966638
Paraprevotella clara	991.556	-1.65147	0.0608223	0.447137	991.556	-1.78024	0.0442344	0.124839
Paraprevotella xylaniphila	856.53	-1.65158	0.0167837	0.273558	856.53	-2.09453	0.00259496	0.0113641
Phascolarctobacterium faecium	177.859	-1.26793	0.26968	0.624481	177.859	-0.808268	0.483176	0.650857
Phocaeicola coprophilus	1346.39	0.064503	0.873123	0.955294	1346.39	-1.05897	0.00941621	0.0341674
Phocaeicola dorei	29169	0.488655	0.195673	0.564782	29169	0.0676221	0.858266	0.947825
Phocaeicola salanitronis	578.708	-0.131166	0.722055	0.913625	578.708	-0.528219	0.154323	0.321295
Phocaeicola vulgatus	170793	0.863348	0.0185394	0.273558	170793	-0.322797	0.378704	0.565828
Porphyromonas somerae	188.782	0.369553	0.527105	0.826449	188.782	0.460195	0.432918	0.616654
Prevotella copri	541.594	-0.429405	0.661607	0.87814	541.594	-0.893153	0.364818	0.555797
Pusillibacter faecalis	3215.21	-0.433503	0.0880797	0.50846	3215.21	-0.564726	0.0271567	0.0821168
Roseburia hominis	6520.13	-0.435281	0.0490591	0.415367	6520.13	0.161489	0.465873	0.636192
Roseburia intestinalis	8485.2	-0.369644	0.0940689	0.517234	8485.2	0.262771	0.235319	0.403859
Roseburia sp. NSJ-69	125.905	-0.602905	0.118329	0.521099	125.905	1.33894	0.000608572	0.00309154
Ruminococcus bicirculans	690.952	-1.79072	0.019386	0.273558	690.952	-0.660996	0.388198	0.569337
Ruthenibacterium lactatiformans	4313.34	-0.0465263	0.863791	0.955294	4313.34	0.910392	0.000923547	0.00434409
Simiaoa sunii	7320.56	-1.35237	0.000341236	0.0216685	7320.56	-0.803626	0.032807	0.0946929
Sodaliphilus pleomorphus	134.032	0.244768	0.603394	0.849556	134.032	-1.71613	0.000330889	0.00191013
Solibaculum mannosilyticum	124.408	-0.0932823	0.846866	0.955294	124.408	0.271654	0.575494	0.730877
Subdoligranulum variabile	1076.2	-0.0578872	0.811275	0.955294	1076.2	-0.0944114	0.698142	0.84442
Sutterella wadsworthensis	65.6986	1.12526	0.333196	0.701543	65.6986	-3.42562	0.00354998	0.0150282
Thomasclavelia ramosa	51.5358	-1.1647	0.00749346	0.190334	51.5358	1.96585	8.66998e-06	6.11715e-05
Vescimonas coprocola	6048.17	-0.304198	0.37883	0.710106	6048.17	-0.0882401	0.799192	0.914391
Vescimonas fastidiosa	1717.7	-0.473415	0.209365	0.56573	1717.7	0.0545419	0.885325	0.960994
Wansuia hejianensis	57.1355	-0.649708	0.100698	0.517234	57.1355	1.93205	1.74994e-06	1.38902e-05
Wujia chipingensis	154.971	-1.07675	0.119171	0.521099	154.971	1.12494	0.104993	0.242438
