# Supplementary material for: The Gut Microbiome Obesity Index: A New Analytical Tool in the Metagenomics Workflow for the Evaluation of Gut Dysbiosis in Obese Humans
Source: Nutrients. 2025 Jul 14;17(14):2320. doi: 10.3390/nu17142320 (PMC12298630; doi:10.3390/nu17142320)
Supplement: Supplementary file 1 [file nutrients-17-02320-s001.zip › Supplementary Table S2.xlsx]

## Sheet: Sheet 1
Supplementary Table S2. Differential abundance of bacterial species in comparison between controls and stratified obesity groups.
species	baseMean	obesityobesityI log2FoldChange	obesityobesityI pvalue	obesityobesityI padj	obesityobesityII baseMean	obesityobesityII log2FoldChange	obesityobesityII pvalue	obesityobesityII padj	obesityobesityIII log2FoldChange	obesityobesityIII pvalue	obesityobesityIII padj	obesityobesityIV log2FoldChange	obesityobesityIV pvalue	obesityobesityIV padj	obesityoverweight log2FoldChange	obesityoverweight pvalue	obesityoverweight padj
Clostridium innocuum	417.072	-0.397848	0.567122	0.999236	417.072	0.905566	0.00932764	0.0904063	1.83834	2.81996e-09	5.92191e-08	0.673952	0.137859	0.391115	-0.0157812	0.960904	0.978038
Clostridium scindens	232.019	-0.0187519	0.982229	0.999236	232.019	0.69962	0.0957594	0.40219	2.17697	5.94666e-09	9.36598e-08	1.76626	0.00147251	0.011596	-0.28988	0.457629	0.978038
Ruminococcus gnavus	675.783	0.649252	0.46783	0.999081	675.783	1.45552	0.00121672	0.025551	1.91119	1.11301e-06	1.07876e-05	1.70551	0.00375079	0.0278	-0.300451	0.46833	0.978038
Ruminococcus lactaris	309.419	-0.216543	0.874491	0.999236	309.419	-0.163485	0.810479	0.884868	1.29326	0.0279876	0.0839629	3.07218	0.000695793	0.00730582	0.0832849	0.89567	0.978038
Ruminococcus torques	921.302	0.197239	0.802251	0.999236	921.302	1.33295	0.000783103	0.0197342	2.06641	3.69695e-09	6.6545e-08	2.11696	5.24779e-05	0.000826528	0.344436	0.345651	0.978038
Adlercreutzia equolifaciens	54.3306	1.27539	0.518089	0.999236	54.3306	0.391449	0.689871	0.868683	0.640124	0.447406	0.640604	1.5322	0.234208	0.544703	-1.11617	0.222719	0.978038
Adlercreutzia hattorii	83.5239	2.63887	0.201212	0.80743	83.5239	0.240255	0.81464	0.884868	0.454228	0.605712	0.770906	1.9339	0.150989	0.391115	-0.0214813	0.982049	0.986533
Akkermansia muciniphila	599.065	-1.63789	0.524063	0.999236	599.065	1.22622	0.337762	0.710928	3.50974	0.0015664	0.00822361	-0.150267	0.928526	0.984903	-1.33422	0.263102	0.978038
Alistipes communis	12956.3	0.29476	0.84428	0.999236	12956.3	-0.974756	0.192334	0.591075	-0.403004	0.529447	0.709684	-0.57854	0.554417	0.895597	0.536791	0.440351	0.978038
Alistipes dispar	1540.5	2.12362	0.175946	0.770575	1540.5	-0.426402	0.584069	0.868683	-0.713177	0.286617	0.488023	-0.438445	0.66761	0.956424	0.518446	0.475062	0.978038
Alistipes finegoldii	14190.4	-0.42839	0.745136	0.999236	14190.4	0.177964	0.785952	0.868683	-0.408475	0.468007	0.655209	-1.01584	0.237767	0.544703	0.36894	0.545788	0.978038
Alistipes ihumii	1510.55	2.339	0.236363	0.80743	1510.55	-0.302443	0.75779	0.868683	-0.232759	0.782186	0.895958	0.000695666	0.999568	0.999568	0.749304	0.4125	0.978038
Alistipes indistinctus	594.503	1.72647	0.337324	0.889158	594.503	0.946712	0.290153	0.68981	-0.69546	0.365196	0.581521	0.0075194	0.99488	0.999568	-1.20893	0.147568	0.978038
Alistipes megaguti	1932.06	-0.711329	0.469532	0.999081	1932.06	-0.504859	0.302252	0.68981	-0.389767	0.353412	0.570896	-1.25009	0.0521121	0.205157	-0.0814743	0.858008	0.978038
Alistipes onderdonkii	19570.2	1.68547	0.326579	0.889158	19570.2	0.114398	0.893361	0.932254	-0.0368566	0.959874	0.970716	-0.399849	0.720832	0.970688	0.451957	0.569869	0.978038
Alistipes senegalensis	2729.56	0.0206157	0.985872	0.999236	2729.56	-0.606276	0.295608	0.68981	-1.2418	0.0131143	0.0472114	-2.02885	0.00802362	0.0446457	-0.02535	0.962514	0.978038
Alistipes shahii	26456.5	-0.168815	0.915725	0.999236	26456.5	-1.22979	0.122129	0.452596	-2.22307	0.00126136	0.00722412	-1.53298	0.141488	0.391115	0.117583	0.873599	0.978038
Alistipes sp. dk3624	264.067	1.03151	0.661966	0.999236	264.067	-0.880712	0.453046	0.78544	-2.09698	0.0382606	0.112112	-2.96999	0.0544842	0.205157	-0.779838	0.475735	0.978038
Anaerobutyricum hallii	586.069	0.165517	0.875045	0.999236	586.069	1.87417	0.0004178	0.0131607	3.20877	1.36613e-11	1.72132e-09	3.86923	5.22014e-08	6.57738e-06	0.279203	0.567075	0.978038
Anaerostipes hadrus	857.833	-0.82806	0.374011	0.889158	857.833	1.38107	0.0031382	0.0533608	2.67587	1.42717e-10	5.9941e-09	2.96632	1.93812e-06	5.44799e-05	-0.302212	0.483575	0.978038
Anaerotruncus colihominis	1047.5	-0.423808	0.465314	0.999081	1047.5	-0.0938344	0.744991	0.868683	0.651896	0.00901547	0.0354984	-0.0894564	0.813021	0.984903	-0.356225	0.185916	0.978038
Bacteroides caccae	16574.4	0.104118	0.944622	0.999236	16574.4	-0.668273	0.370394	0.739379	-0.295096	0.644739	0.794545	0.125798	0.897568	0.984903	-0.562334	0.418423	0.978038
Bacteroides caecimuris	555.477	-2.96737	0.00546844	0.540947	555.477	-0.530668	0.313922	0.693934	-1.00357	0.0272168	0.0836419	-0.448057	0.516335	0.891534	0.150603	0.758778	0.978038
Bacteroides cellulosilyticus	8091.64	-2.62161	0.0569508	0.540947	8091.64	-1.1116	0.104133	0.410023	-0.0885957	0.8797	0.931447	0.215741	0.809308	0.984903	-0.634055	0.318813	0.978038
Bacteroides eggerthii	3212.2	0.108535	0.942773	0.999236	3212.2	1.10792	0.141596	0.501312	-0.473004	0.46392	0.655209	-0.733907	0.456821	0.854318	0.243284	0.72839	0.978038
Bacteroides faecis	5447.25	-3.07106	0.00890334	0.540947	5447.25	-0.76847	0.185437	0.584126	-1.60652	0.00140909	0.00771939	-2.50285	0.001132	0.00950877	-0.469917	0.384217	0.978038
Bacteroides faecium	65.1613	-1.04506	0.508251	0.999236	65.1613	-0.835093	0.288127	0.68981	-0.752099	0.265161	0.470568	-0.183825	0.858264	0.984903	0.367532	0.615452	0.978038
Bacteroides fragilis	19424.5	0.540259	0.662014	0.999236	19424.5	0.241952	0.693798	0.868683	0.680862	0.197638	0.383114	0.362969	0.65236	0.956424	0.586518	0.306162	0.978038
Bacteroides humanifaecis	4867.71	0.280365	0.820459	0.999236	4867.71	0.323197	0.598893	0.868683	-0.719223	0.173514	0.358685	-0.168408	0.834358	0.984903	0.544205	0.342145	0.978038
Bacteroides intestinalis	327	1.05431	0.559564	0.999236	327	-1.25421	0.163544	0.556694	-0.680757	0.377706	0.581521	0.752498	0.522975	0.891534	-0.677668	0.418383	0.978038
Bacteroides luhongzhouii	167.028	-2.85852	0.0540736	0.540947	167.028	-1.07824	0.143232	0.501312	-0.774961	0.219999	0.407645	-0.318345	0.741054	0.972314	0.221443	0.746343	0.978038
Bacteroides nordii	348.45	-1.88813	0.125606	0.633054	348.45	-0.304657	0.618325	0.868683	-1.01708	0.053649	0.140829	0.316219	0.693214	0.959835	-0.955532	0.0944792	0.978038
Bacteroides ovatus	19720.7	-1.33134	0.177355	0.770575	19720.7	0.301732	0.537994	0.839703	-0.0487196	0.907743	0.949048	-0.152898	0.81178	0.984903	0.829598	0.0701043	0.978038
Bacteroides salyersiae	863.999	-1.46117	0.228955	0.80743	863.999	-0.37116	0.538342	0.839703	0.202795	0.695248	0.818704	0.132041	0.867337	0.984903	-0.27547	0.62395	0.978038
Bacteroides sp. A1C1	6504.55	-2.30296	0.0269841	0.540947	6504.55	-0.166473	0.74644	0.868683	-0.742515	0.094004	0.223481	-0.608037	0.368086	0.748045	0.203918	0.670781	0.978038
Bacteroides sp. CACC 737	3065.78	0.162226	0.895934	0.999236	3065.78	0.208788	0.734992	0.868683	-0.714851	0.177869	0.359205	-0.59636	0.46106	0.854318	-0.0435275	0.939615	0.978038
Bacteroides sp. D2	198.659	-2.34456	0.259608	0.838733	198.659	0.323462	0.75413	0.868683	-0.999521	0.260232	0.468418	-0.110272	0.935082	0.984903	1.14294	0.235618	0.978038
Bacteroides sp. DH3716P	2941.78	-1.24011	0.327483	0.889158	2941.78	0.173351	0.782893	0.868683	-0.686485	0.204496	0.390402	-0.718936	0.383764	0.755536	0.898924	0.126115	0.978038
Bacteroides sp. HF-162	5845.25	-0.430227	0.738988	0.999236	5845.25	-0.744748	0.246774	0.660025	-1.32145	0.0172294	0.0563195	-1.8067	0.0327543	0.142343	0.348787	0.559962	0.978038
Bacteroides sp. M10	399.674	-3.24837	0.0541612	0.540947	399.674	-1.0785	0.197485	0.592454	-1.47212	0.0410411	0.117527	-0.0142919	0.989586	0.999568	0.397431	0.609644	0.978038
Bacteroides stercoris	20556.2	-2.40803	0.17661	0.770575	20556.2	-1.68772	0.0573621	0.301151	-1.11909	0.141422	0.312617	0.00625637	0.995694	0.999568	-1.13193	0.170392	0.978038
Bacteroides thetaiotaomicron	20495.4	0.037098	0.969129	0.999236	20495.4	0.175244	0.713184	0.868683	0.288723	0.480701	0.665586	-0.380216	0.543082	0.891534	-0.0340237	0.938932	0.978038
Bacteroides uniformis	284369	-0.676844	0.466485	0.999081	284369	-0.331197	0.473623	0.794374	-1.15995	0.00377317	0.0169793	-1.07912	0.0758281	0.266379	0.15424	0.720072	0.978038
Bacteroides xylanisolvens	27587.7	-0.564431	0.526922	0.999236	27587.7	-0.185909	0.67507	0.868683	-0.173017	0.649509	0.794545	-0.0926595	0.873356	0.984903	0.118317	0.774582	0.978038
Bacteroides zhangwenhongii	729.821	-2.58441	0.0922302	0.549385	729.821	-1.62303	0.0338161	0.213041	-1.56294	0.0174322	0.0563195	-0.360178	0.718029	0.970688	0.363629	0.608015	0.978038
Barnesiella viscericola	960.577	0.117152	0.894367	0.999236	960.577	-0.716494	0.103517	0.410023	-0.142089	0.706019	0.823689	-0.864668	0.133785	0.391115	0.240893	0.555792	0.978038
Bifidobacterium adolescentis	821.514	1.21303	0.630264	0.999236	821.514	-0.369996	0.767758	0.868683	0.0854949	0.936638	0.967347	-0.996783	0.54409	0.891534	0.844507	0.469618	0.978038
Bifidobacterium longum	1609.09	3.14003	0.0970289	0.549385	1609.09	0.708134	0.450538	0.78544	1.63361	0.043459	0.11904	-2.81165	0.0230397	0.111654	0.225355	0.7965	0.978038
Blautia obeum	1597.85	0.0625726	0.924358	0.999236	1597.85	1.22605	0.000231623	0.00972818	1.78056	1.37727e-09	4.33842e-08	2.25949	3.41199e-07	1.43304e-05	-0.137509	0.652515	0.978038
Blautia sp. SC05B48	1196.64	-0.0382321	0.962649	0.999236	1196.64	1.20167	0.00338799	0.0533608	1.64242	4.30261e-06	3.61419e-05	2.00031	0.000217243	0.00273726	0.510784	0.177794	0.978038
Blautia wexlerae	3055.78	-0.326828	0.683285	0.999236	3055.78	1.49615	0.000218668	0.00972818	2.31251	1.21813e-10	5.9941e-09	2.54047	2.1619e-06	5.44799e-05	0.208222	0.57483	0.978038
Butyricimonas faecalis	506.202	-2.06784	0.0737753	0.549385	506.202	0.421927	0.461751	0.786225	-0.438493	0.373079	0.581521	1.07017	0.155204	0.391115	0.0927038	0.862127	0.978038
Butyricimonas virosa	624.135	1.07206	0.57495	0.999236	624.135	1.3134	0.167892	0.556694	0.0378316	0.963012	0.970716	2.48394	0.0471944	0.191823	-0.338392	0.702356	0.978038
Butyrivibrio crossotus	184.899	-1.30779	0.228497	0.80743	184.899	-0.121271	0.822029	0.885262	0.631034	0.173649	0.358685	1.45855	0.0400286	0.16812	-0.462366	0.357759	0.978038
Clostridioides difficile	1253.82	-0.294123	0.483682	0.999081	1253.82	0.00721403	0.972426	0.975767	0.511105	0.00471246	0.0204748	-0.0363198	0.894398	0.984903	-0.273483	0.160539	0.978038
Clostridium sp. M62/1	1417.63	-0.0847625	0.866953	0.999236	1417.63	-0.175597	0.485451	0.794374	0.419238	0.0532798	0.140829	-0.344738	0.296552	0.633685	-0.253144	0.280804	0.978038
Collinsella aerofaciens	2204.31	3.59646	0.0821134	0.549385	2204.31	0.51504	0.615442	0.868683	0.476217	0.588494	0.762664	1.91683	0.15473	0.391115	0.396683	0.677921	0.978038
Coprobacter fastidiosus	156.517	-1.24089	0.555846	0.999236	156.517	-1.62477	0.121807	0.452596	0.19497	0.828302	0.908428	2.64181	0.0553598	0.205157	0.165708	0.865131	0.978038
Coprobacter secundus	118.581	-0.394398	0.810298	0.999236	118.581	-1.63068	0.0469503	0.281702	-0.943163	0.179602	0.359205	1.52978	0.154192	0.391115	-0.451339	0.553364	0.978038
Coprococcus catus	436.791	0.490166	0.617356	0.999236	436.791	0.822437	0.0928304	0.40219	1.71013	6.13463e-05	0.000386481	2.49964	0.000122246	0.00171144	0.216714	0.633511	0.978038
Coprococcus comes	1339.95	0.384454	0.679932	0.999236	1339.95	1.23464	0.00821715	0.0862801	2.01127	8.91919e-07	9.36515e-06	2.72443	1.16284e-05	0.000209312	0.021669	0.959962	0.978038
Coprococcus eutactus	155.145	-1.57116	0.289943	0.889158	155.145	-0.229774	0.755342	0.868683	0.250527	0.692296	0.818704	1.00994	0.296726	0.633685	-0.869005	0.206701	0.978038
Coprococcus sp. ART55/1	406.003	-0.849898	0.483304	0.999081	406.003	0.616808	0.306582	0.68981	0.428163	0.408177	0.604379	0.38251	0.628319	0.953833	-0.0689075	0.902307	0.978038
Dorea formicigenerans	560.723	0.0939117	0.915633	0.999236	560.723	0.742465	0.0932087	0.40219	2.0961	8.62637e-08	1.08692e-06	2.69006	5.56483e-06	0.000116862	-0.224493	0.584775	0.978038
Dorea longicatena	1762.83	0.123612	0.877273	0.999236	1762.83	1.52277	0.00016838	0.00972818	2.13881	2.01246e-09	5.0714e-08	2.82888	1.54876e-07	9.75718e-06	0.0688889	0.852632	0.978038
Dysosmobacter welbionis	12391.8	-0.794393	0.364238	0.889158	12391.8	-0.253107	0.560777	0.8513	-0.313014	0.40224	0.604379	-1.53113	0.00775016	0.0446457	-0.0385362	0.924239	0.978038
Eggerthella lenta	242.175	1.42115	0.236145	0.80743	242.175	1.68084	0.00516635	0.0591781	2.68903	3.39971e-07	3.89421e-06	1.11883	0.152844	0.391115	0.206257	0.710133	0.978038
Enterocloster asparagiformis	567.776	-0.160053	0.829659	0.999236	567.776	-0.0460142	0.901009	0.932254	0.80499	0.0118664	0.0439755	-0.0329576	0.945819	0.984903	-0.244051	0.479128	0.978038
Enterocloster bolteae	550.298	-0.0327396	0.966915	0.999236	550.298	1.13319	0.00424494	0.0591781	1.97446	1.681e-08	2.3534e-07	1.46211	0.00487847	0.0341493	-0.0780433	0.83101	0.978038
Enterocloster clostridioformis	147.999	-1.44476	0.170898	0.770575	147.999	0.396625	0.448974	0.78544	2.05917	7.65522e-06	6.02848e-05	0.562254	0.413021	0.794926	-0.494155	0.31156	0.978038
Enterococcus faecium	145.023	2.50778	0.0792357	0.549385	145.023	1.22608	0.0843721	0.40219	1.55195	0.0112623	0.0430015	0.670617	0.47022	0.856089	-0.507419	0.442013	0.978038
Escherichia coli	244.371	6.83673	0.026265	0.540947	244.371	4.32338	0.00486101	0.0591781	5.54436	3.17803e-05	0.000222462	4.28003	0.0327615	0.142343	1.25634	0.375729	0.978038
Eubacterium hominis	72.3901	0.601166	0.672365	0.999236	72.3901	0.567187	0.422581	0.782997	1.15165	0.0587184	0.15099	0.753571	0.41639	0.794926	0.286648	0.663379	0.978038
Eubacterium ventriosum	228.193	-0.367916	0.769247	0.999236	228.193	0.249381	0.689272	0.868683	1.27606	0.017881	0.0563252	2.7397	0.000938989	0.00910097	-0.715011	0.219246	0.978038
Faecalibacillus intestinalis	92.639	-0.825321	0.677883	0.999236	92.639	-0.738443	0.455057	0.78544	0.341751	0.687014	0.818704	-0.101974	0.937242	0.984903	-0.284463	0.757293	0.978038
Faecalibacterium duncaniae	6738.41	0.530276	0.5177	0.999236	6738.41	-0.259554	0.524279	0.839703	-0.125394	0.71999	0.832282	-0.294385	0.581668	0.908384	-0.0856806	0.821426	0.978038
Faecalibacterium prausnitzii	49592.9	0.172752	0.793979	0.999236	49592.9	-0.282651	0.390571	0.757107	-0.0662766	0.814435	0.908428	-0.685657	0.112888	0.370888	0.078252	0.798465	0.978038
Faecalibacterium sp. HTF-F	1588.28	0.0136995	0.989589	0.999236	1588.28	-0.463047	0.375557	0.739379	-0.366974	0.413258	0.604379	-1.09917	0.10936	0.370888	0.289088	0.55245	0.978038
Faecalibacterium sp. I2-3-92	3401.94	0.297468	0.750674	0.999236	3401.94	-0.328833	0.480162	0.794374	-0.021465	0.957159	0.970716	-0.050096	0.934573	0.984903	-0.113216	0.794054	0.978038
Faecalibacterium sp. I3-3-33	1038.85	0.993292	0.231325	0.80743	1038.85	0.473195	0.251438	0.660025	0.171249	0.628311	0.783834	-0.334364	0.536038	0.891534	-0.0542765	0.887545	0.978038
Faecalibacterium sp. I3-3-89	1792.29	0.396165	0.618824	0.999236	1792.29	-0.473447	0.232468	0.655469	-0.485445	0.154114	0.3348	-0.781596	0.133076	0.391115	-0.0470043	0.898585	0.978038
Faecalibacterium sp. I4-1-79	1855.46	1.03675	0.243511	0.80743	1855.46	0.484534	0.272941	0.687812	0.209352	0.580691	0.762157	-0.239514	0.67897	0.956424	0.0903651	0.826061	0.978038
Faecalibacterium sp. I4-3-84	4413.27	0.202745	0.837055	0.999236	4413.27	-0.300668	0.539809	0.839703	-0.392692	0.351207	0.570896	-0.863434	0.180008	0.444725	-0.0696562	0.878778	0.978038
Faecalibacterium sp. IP-1-18	4119.13	0.463592	0.59081	0.999236	4119.13	0.412779	0.336046	0.710928	0.0760166	0.836331	0.908428	0.161466	0.773867	0.984903	0.155943	0.696208	0.978038
Faecalibacterium sp. IP-3-29	3273.52	0.283853	0.718434	0.999236	3273.52	-0.158829	0.684969	0.868683	-0.22193	0.509167	0.68984	-0.211277	0.680608	0.956424	-0.126193	0.729349	0.978038
Faecalitalea cylindroides	510.919	0.887316	0.321182	0.889158	510.919	0.218456	0.623009	0.868683	0.564868	0.139584	0.312617	0.199856	0.731528	0.970688	-0.412943	0.319	0.978038
Flavonifractor plautii	6857	-0.144782	0.861146	0.999236	6857	0.242186	0.556406	0.8513	0.632471	0.0745235	0.184117	-0.70326	0.19335	0.468501	-0.0394249	0.918112	0.978038
Flintibacter sp. KGMB00164	437.989	-0.719082	0.3241	0.889158	437.989	-0.347032	0.338537	0.710928	-0.63126	0.0433385	0.11904	-1.21875	0.0108663	0.0552893	-0.319002	0.345013	0.978038
Haemophilus parainfluenzae	54.8895	-3.93616	0.116644	0.612381	54.8895	-2.71336	0.0300578	0.201714	-3.38347	0.00173522	0.00874552	-0.987881	0.544826	0.891534	0.0195603	0.986533	0.986533
Hungatella hathewayi	348.07	-0.000712872	0.999236	0.999236	348.07	-0.0567507	0.878186	0.929844	1.42128	1.23403e-05	9.14637e-05	0.864185	0.0761081	0.266379	-0.527754	0.127079	0.978038
Intestinimonas butyriciproducens	2204.85	-0.269438	0.755957	0.999236	2204.85	-0.352047	0.414451	0.779416	0.0860745	0.816072	0.908428	-0.621126	0.27239	0.602126	-0.280104	0.485749	0.978038
Lachnospira eligens	1143.86	-0.410726	0.738071	0.999236	1143.86	-0.226169	0.711157	0.868683	0.0188263	0.971352	0.971352	2.05202	0.0109701	0.0552893	-1.05217	0.0654795	0.978038
Longicatena caecimuris	68.158	-1.13397	0.367005	0.889158	68.158	0.273375	0.661629	0.868683	0.998117	0.0636891	0.160497	1.21945	0.137377	0.391115	0.423114	0.467356	0.978038
Massilistercora timonensis	125.238	0.766777	0.444525	0.999081	125.238	0.0151379	0.975767	0.975767	1.14232	0.00809298	0.032894	-0.0645389	0.921313	0.984903	-0.0557493	0.904428	0.978038
Odoribacter splanchnicus	9662.91	-0.803553	0.544501	0.999236	9662.91	-0.184963	0.779003	0.868683	-0.659302	0.244642	0.446737	0.159506	0.853545	0.984903	0.842362	0.17105	0.978038
Oscillibacter hominis	1666.65	-0.115512	0.845175	0.999236	1666.65	-0.567136	0.0548803	0.300649	-0.238412	0.345562	0.570896	-1.0402	0.00747572	0.0446457	-0.413174	0.132647	0.978038
Parabacteroides distasonis	43814.2	-0.369044	0.660382	0.999236	43814.2	-0.353368	0.397803	0.759443	0.155865	0.663761	0.804172	-0.276691	0.61336	0.94248	-0.116326	0.764952	0.978038
Parabacteroides goldsteinii	341.897	-0.00228791	0.998576	0.999236	341.897	-1.11765	0.0807116	0.40219	-0.554879	0.311293	0.522972	-0.268015	0.748527	0.972314	-0.193045	0.745238	0.978038
Parabacteroides johnsonii	782.458	0.273862	0.858098	0.999236	782.458	-0.67636	0.374962	0.739379	-0.820235	0.210492	0.39585	0.692557	0.488185	0.866356	0.0722043	0.918952	0.978038
Parabacteroides merdae	21324.8	-0.506364	0.667371	0.999236	21324.8	-0.162604	0.781349	0.868683	-0.122715	0.807216	0.908428	-0.440608	0.566295	0.903205	0.481786	0.377783	0.978038
Parabacteroides sp. CT06	78.9786	2.84263	0.324816	0.889158	78.9786	-1.6902	0.239298	0.655469	1.01599	0.409559	0.604379	0.408172	0.828129	0.984903	1.19385	0.371988	0.978038
Paraprevotella clara	963.513	-5.44836	0.0316742	0.540947	963.513	-2.14661	0.08806	0.40219	-1.70833	0.113637	0.265154	0.130032	0.936967	0.984903	-1.21042	0.300857	0.978038
Paraprevotella xylaniphila	792.008	-4.13044	0.0393773	0.540947	792.008	-2.15912	0.0304171	0.201714	-2.08873	0.0148608	0.0506071	-0.712407	0.583961	0.908384	-1.29178	0.163151	0.978038
Phascolarctobacterium faecium	226.282	3.59589	0.275053	0.866416	226.282	-1.29541	0.428784	0.782997	-1.5104	0.282796	0.488023	-0.958009	0.655178	0.956424	-4.06311	0.00819417	0.978038
Phocaeicola coprophilus	1100.38	-2.64859	0.0368908	0.540947	1100.38	-0.233749	0.709715	0.868683	-1.32808	0.0144154	0.0504539	-0.115638	0.888277	0.984903	0.499899	0.393178	0.978038
Phocaeicola dorei	28658.2	0.128675	0.913769	0.999236	28658.2	0.0208352	0.971872	0.975767	-0.107688	0.831883	0.908428	0.199349	0.796934	0.984903	0.427387	0.437872	0.978038
Phocaeicola salanitronis	487.708	-2.14344	0.0539137	0.540947	487.708	-0.0548817	0.920595	0.943049	-0.416641	0.37845	0.581521	-0.247346	0.731868	0.970688	0.734468	0.153157	0.978038
Phocaeicola vulgatus	186902	-1.90436	0.090113	0.549385	186902	-0.170805	0.759077	0.868683	-0.829656	0.0837295	0.202883	-0.0563651	0.93846	0.984903	-0.0970684	0.85159	0.978038
Porphyromonas somerae	187.088	-0.203861	0.902585	0.999236	187.088	0.772272	0.351598	0.726251	0.358682	0.614025	0.773671	0.512157	0.637241	0.955862	0.358203	0.642576	0.978038
Prevotella copri	396.599	-7.02411	0.0155003	0.540947	396.599	0.5661	0.692885	0.868683	-0.657455	0.593183	0.762664	-0.106015	0.955002	0.986314	-0.435675	0.744226	0.978038
Pusillibacter faecalis	3150.44	-1.17726	0.100285	0.549385	3150.44	-0.397212	0.263979	0.678803	-0.42736	0.161865	0.345678	-1.71019	0.000297519	0.00340794	-0.303163	0.359917	0.978038
Roseburia hominis	5933.83	-0.189758	0.770208	0.999236	5933.83	-0.15885	0.622968	0.868683	0.306983	0.268931	0.47063	0.535278	0.207062	0.492259	0.0247848	0.934361	0.978038
Roseburia intestinalis	7894.31	-0.692087	0.23791	0.80743	7894.31	-0.0356058	0.902658	0.932254	0.326164	0.192739	0.379455	0.578117	0.130871	0.391115	0.216768	0.424515	0.978038
Roseburia sp. NSJ-69	105.056	0.029019	0.977487	0.999236	105.056	1.13035	0.0279533	0.201714	1.36362	0.00212645	0.0103051	2.21828	0.00108517	0.00950877	0.638892	0.180826	0.978038
Ruminococcus bicirculans	609.728	-4.33589	0.0483801	0.540947	609.728	-2.09797	0.0546978	0.300649	-0.143687	0.877652	0.931447	1.26723	0.374419	0.748838	-0.410512	0.685338	0.978038
Ruthenibacterium lactatiformans	4378.45	1.31981	0.0925835	0.549385	4378.45	0.48048	0.217482	0.637273	1.22535	0.00030142	0.00180852	-0.572593	0.262128	0.589789	-0.399335	0.271092	0.978038
Simiaoa sunii	6396.14	-0.87582	0.360041	0.889158	6396.14	-1.05808	0.0268934	0.201714	-0.616403	0.131934	0.302249	-0.444847	0.475605	0.856089	-0.476123	0.282992	0.978038
Sodaliphilus pleomorphus	116.369	-1.38897	0.363156	0.889158	116.369	-1.72971	0.0234611	0.201714	-1.74194	0.00799754	0.032894	-0.942836	0.343745	0.71003	-0.056045	0.936811	0.978038
Solibaculum mannosilyticum	115.399	0.868354	0.547759	0.999236	115.399	-0.237661	0.740681	0.868683	0.500334	0.417309	0.604379	0.220071	0.815163	0.984903	-0.595087	0.37414	0.978038
Subdoligranulum variabile	1060.85	0.648249	0.344286	0.889158	1060.85	-0.461351	0.17636	0.569779	-0.0325292	0.911388	0.949048	-0.435114	0.330226	0.693475	0.0653483	0.836799	0.978038
Sutterella wadsworthensis	55.9487	-1.123	0.74078	0.999236	55.9487	-1.99335	0.238353	0.655469	-4.24365	0.00373142	0.0169793	-3.49964	0.114799	0.370888	1.82539	0.246447	0.978038
Thomasclavelia ramosa	54.3366	-2.26628	0.0601053	0.540947	54.3366	1.32252	0.0276044	0.201714	2.10701	5.49953e-05	0.000364706	1.73552	0.0274559	0.128127	-0.681025	0.221563	0.978038
Vescimonas coprocola	5684.84	0.833678	0.395992	0.923981	5684.84	-0.0951115	0.845475	0.902795	-0.248365	0.553427	0.734018	-0.261173	0.68316	0.956424	-0.195164	0.667797	0.978038
Vescimonas fastidiosa	1608.69	0.484226	0.655784	0.999236	1608.69	0.244223	0.6512	0.868683	-0.079826	0.863302	0.929709	-0.0916698	0.896988	0.984903	-0.24179	0.630939	0.978038
Wansuia hejianensis	53.9909	1.96893	0.0836914	0.549385	53.9909	0.585871	0.299574	0.68981	2.38844	1.59003e-06	1.43102e-05	2.07479	0.00543214	0.0360236	-0.359406	0.494272	0.978038
Wujia chipingensis	163.534	2.6302	0.197679	0.80743	163.534	-0.516797	0.610159	0.868683	0.583511	0.502579	0.688314	3.54404	0.00814962	0.0446457	-1.30809	0.166833	0.978038
