# Supplementary material for: The Gut Microbiome Obesity Index: A New Analytical Tool in the Metagenomics Workflow for the Evaluation of Gut Dysbiosis in Obese Humans
Source: Nutrients. 2025 Jul 14;17(14):2320. doi: 10.3390/nu17142320 (PMC12298630; doi:10.3390/nu17142320)
Supplement: Supplementary file 1 [file nutrients-17-02320-s001.zip › Supplementary Table S3.xlsx]

## Sheet: Sheet 1
Supplementary Table S3. Differential relative abundance of SCFAs and aminoacids - comparison between control and esport and obesity group.
variable	estimate	group1	group2	statistic	p	conf.low	conf.high	method	alternative	p.adj	p.adj.signif
Alanine	-0.0105597	control	esport	3738	0.008	-0.0182082	-0.00273468	Wilcoxon	two.sided	0.008	**
Alanine	-0.0408007	control	obesity	822	5.07e-08	-0.0564068	-0.0269984	Wilcoxon	two.sided	1.521e-07	****
Alanine	-0.0306675	esport	obesity	1419	3.17e-05	-0.0468402	-0.0162616	Wilcoxon	two.sided	4.755e-05	****
Glycine	-0.00245317	control	esport	4253	0.181	-0.00622207	0.00112663	Wilcoxon	two.sided	0.181	ns
Glycine	-0.0175731	control	obesity	882	2.46e-07	-0.0268749	-0.0106551	Wilcoxon	two.sided	7.38e-07	****
Glycine	-0.0151956	esport	obesity	1383	1.69e-05	-0.0243088	-0.00840947	Wilcoxon	two.sided	2.535e-05	****
Valine	-0.00495323	control	esport	3934	0.032	-0.00936602	-0.000398472	Wilcoxon	two.sided	0.032	*
Valine	-0.0199221	control	obesity	712	2.28e-09	-0.0265344	-0.0140091	Wilcoxon	two.sided	6.84e-09	****
Valine	-0.0152053	esport	obesity	1339	7.6e-06	-0.0221813	-0.00898676	Wilcoxon	two.sided	1.14e-05	****
Leucine	0.000365596	control	esport	4833	0.905	-0.00516166	0.00632349	Wilcoxon	two.sided	1	ns
Leucine	0.000450125	control	obesity	1981	0.912	-0.00818681	0.00853158	Wilcoxon	two.sided	1	ns
Leucine	-3.13249e-05	esport	obesity	2475	1	-0.00846742	0.00828041	Wilcoxon	two.sided	1	ns
Isoleucine	-0.000817933	control	esport	4600	0.642	-0.00402338	0.0025312	Wilcoxon	two.sided	0.642	ns
Isoleucine	-0.00726234	control	obesity	1369	0.005	-0.0122536	-0.00240144	Wilcoxon	two.sided	0.0135	*
Isoleucine	-0.00679666	esport	obesity	1816	0.009	-0.0112646	-0.00184718	Wilcoxon	two.sided	0.0135	*
Proline	-0.00443448	control	esport	3485	0.001	-0.0071839	-0.00195118	Wilcoxon	two.sided	0.001	***
Proline	-0.0130725	control	obesity	916	5.81e-07	-0.0207998	-0.00759838	Wilcoxon	two.sided	1.743e-06	****
Proline	-0.00928586	esport	obesity	1646	0.001	-0.0168133	-0.00358282	Wilcoxon	two.sided	0.001	***
Methionine	0.00220893	control	esport	5248	0.244	-0.00151413	0.00605821	Wilcoxon	two.sided	0.244	ns
Methionine	0.0116402	control	obesity	2694	0.00041	0.00548447	0.0185958	Wilcoxon	two.sided	0.00123	**
Methionine	0.00953434	esport	obesity	3238	0.003	0.00341933	0.0157315	Wilcoxon	two.sided	0.0045	**
Phenylalanine	0.00115768	control	esport	5035	0.53	-0.0032832	0.00553312	Wilcoxon	two.sided	0.744	ns
Phenylalanine	-0.000882719	control	obesity	1889	0.744	-0.00738596	0.00561129	Wilcoxon	two.sided	0.744	ns
Phenylalanine	-0.00196646	esport	obesity	2335	0.582	-0.00833096	0.00479056	Wilcoxon	two.sided	0.744	ns
Glutamic Acid	0.0283514	control	esport	5602	0.04	0.00136656	0.0560099	Wilcoxon	two.sided	0.04	*
Glutamic Acid	0.132314	control	obesity	3163	7.26e-09	0.092027	0.16565	Wilcoxon	two.sided	2.178e-08	****
Glutamic Acid	0.102398	esport	obesity	3727	8.08e-07	0.0673567	0.136924	Wilcoxon	two.sided	1.212e-06	****
Formic Acid	0.00244538	control	esport	6310	7.07e-05	0.00118451	0.00376472	Wilcoxon	two.sided	0.00010605	***
Formic Acid	-0.00287518	control	obesity	1474	0.02	-0.00531551	-0.000536437	Wilcoxon	two.sided	0.02	*
Formic Acid	-0.0054103	esport	obesity	1193	5.68e-07	-0.00755036	-0.00328682	Wilcoxon	two.sided	1.704e-06	****
Acetic Acid	0.0113101	control	esport	5160	0.289	-0.00959596	0.0309608	Wilcoxon	two.sided	0.289	ns
Acetic Acid	-0.0211706	control	obesity	1663	0.158	-0.0511507	0.0104055	Wilcoxon	two.sided	0.237	ns
Acetic Acid	-0.0329565	esport	obesity	1942	0.043	-0.0630125	-0.00149769	Wilcoxon	two.sided	0.129	ns
Propanoic Acid	-0.00803342	control	esport	4321	0.287	-0.0223177	0.00659154	Wilcoxon	two.sided	0.4305	ns
Propanoic Acid	0.00420546	control	obesity	2044	0.68	-0.0161742	0.0240756	Wilcoxon	two.sided	0.68	ns
Propanoic Acid	0.013299	esport	obesity	2745	0.246	-0.00939978	0.0335724	Wilcoxon	two.sided	0.4305	ns
Isobutyric Acid	0.00144881	control	esport	4954	0.591	-0.00411337	0.00694842	Wilcoxon	two.sided	0.694	ns
Isobutyric Acid	0.00296627	control	obesity	2120	0.437	-0.00399332	0.0100255	Wilcoxon	two.sided	0.694	ns
Isobutyric Acid	0.00127622	esport	obesity	2552	0.694	-0.00531712	0.00863072	Wilcoxon	two.sided	0.694	ns
Butanoic Acid	-0.0077554	control	esport	4367	0.343	-0.0247543	0.00881626	Wilcoxon	two.sided	0.343	ns
Butanoic Acid	0.017107	control	obesity	2270	0.134	-0.00488736	0.0383821	Wilcoxon	two.sided	0.201	ns
Butanoic Acid	0.0239296	esport	obesity	3004	0.029	0.00258656	0.0461461	Wilcoxon	two.sided	0.087	ns
Pentanoic Acid	0.0007089	control	esport	4862	0.761	-0.00375434	0.00507659	Wilcoxon	two.sided	0.965	ns
Pentanoic Acid	0.0015945	control	obesity	2067	0.601	-0.0043542	0.00706311	Wilcoxon	two.sided	0.965	ns
Pentanoic Acid	9.71985e-05	esport	obesity	2464	0.965	-0.00623812	0.00669207	Wilcoxon	two.sided	0.965	ns
Hexanoic Acid	0.00304821	control	esport	5879	0.002	0.000908609	0.00601795	Wilcoxon	two.sided	0.006	**
Hexanoic Acid	0.00387499	control	obesity	2481	0.008	0.0008608	0.00729462	Wilcoxon	two.sided	0.012	*
Hexanoic Acid	-0.000174658	esport	obesity	2409	0.864	-0.00206625	0.00198276	Wilcoxon	two.sided	0.864	ns
