# Supplementary material for: The Gut Microbiome Obesity Index: A New Analytical Tool in the Metagenomics Workflow for the Evaluation of Gut Dysbiosis in Obese Humans
Source: Nutrients. 2025 Jul 14;17(14):2320. doi: 10.3390/nu17142320 (PMC12298630; doi:10.3390/nu17142320)
Supplement: Supplementary file 1 [file nutrients-17-02320-s001.zip › Supplementary Table S4.xlsx]

## Sheet: Sheet 1
Supplementary Table S4. Differential relative abundance of SCFAs and aminoacids - comparison between control and esport and two obesity groups.
variable	estimate	group1	group2	statistic	p	conf.low	conf.high	method	alternative	p.adj	p.adj.signif
Alanine	-0.0105597	control	esport	3738	0.008	-0.0182082	-0.00273468	Wilcoxon	two.sided	0.012	*
Alanine	-0.032729	control	obesity	555	0.000466	-0.0604708	-0.0142466	Wilcoxon	two.sided	0.000932	***
Alanine	-0.0461135	control	obesity40	267	5.31e-07	-0.062529	-0.0315749	Wilcoxon	two.sided	3.186e-06	****
Alanine	-0.0234873	esport	obesity	916	0.019	-0.0497536	-0.00395507	Wilcoxon	two.sided	0.0228	*
Alanine	-0.0367018	esport	obesity40	503	4.37e-05	-0.0529383	-0.0196626	Wilcoxon	two.sided	0.0001311	***
Alanine	-0.0102058	obesity	obesity40	224	0.535	-0.0378893	0.0306811	Wilcoxon	two.sided	0.535	ns
Glycine	-0.00245317	control	esport	4253	0.181	-0.00622207	0.00112663	Wilcoxon	two.sided	0.2172	ns
Glycine	-0.0156586	control	obesity	578	0.000854	-0.031558	-0.00627672	Wilcoxon	two.sided	0.001708	**
Glycine	-0.0190681	control	obesity40	304	2.27e-06	-0.0315001	-0.0116982	Wilcoxon	two.sided	1.362e-05	****
Glycine	-0.0127984	esport	obesity	872	0.009	-0.0275671	-0.00337411	Wilcoxon	two.sided	0.0135	*
Glycine	-0.0169784	esport	obesity40	511	5.42e-05	-0.0286664	-0.00890558	Wilcoxon	two.sided	0.0001626	***
Glycine	-0.00514092	obesity	obesity40	219	0.463	-0.0191704	0.0102913	Wilcoxon	two.sided	0.463	ns
Valine	-0.00495323	control	esport	3934	0.032	-0.00936602	-0.000398472	Wilcoxon	two.sided	0.0384	*
Valine	-0.0172454	control	obesity	462	3.11e-05	-0.0262396	-0.00925205	Wilcoxon	two.sided	9.33e-05	****
Valine	-0.0228198	control	obesity40	250	2.65e-07	-0.0301091	-0.0153208	Wilcoxon	two.sided	1.59e-06	****
Valine	-0.0126345	esport	obesity	822	0.004	-0.0224976	-0.0040998	Wilcoxon	two.sided	0.006	**
Valine	-0.0176407	esport	obesity40	517	6.35e-05	-0.0256321	-0.00998745	Wilcoxon	two.sided	0.000127	***
Valine	-0.00452373	obesity	obesity40	219	0.463	-0.0172989	0.00920336	Wilcoxon	two.sided	0.463	ns
Leucine	0.000365596	control	esport	4833	0.905	-0.00516166	0.00632349	Wilcoxon	two.sided	0.905	ns
Leucine	0.00567347	control	obesity	1201	0.262	-0.00491637	0.0157823	Wilcoxon	two.sided	0.3624	ns
Leucine	-0.00605251	control	obesity40	780	0.302	-0.0163378	0.00510186	Wilcoxon	two.sided	0.3624	ns
Leucine	0.00596089	esport	obesity	1518	0.252	-0.00419207	0.0144251	Wilcoxon	two.sided	0.3624	ns
Leucine	-0.00654945	esport	obesity40	957	0.215	-0.0165477	0.00439905	Wilcoxon	two.sided	0.3624	ns
Leucine	-0.0105646	obesity	obesity40	192	0.178	-0.0252839	0.00512391	Wilcoxon	two.sided	0.3624	ns
Isoleucine	-0.000817933	control	esport	4600	0.642	-0.00402338	0.0025312	Wilcoxon	two.sided	0.642	ns
Isoleucine	-0.00338102	control	obesity	906	0.325	-0.0105045	0.00348876	Wilcoxon	two.sided	0.4875	ns
Isoleucine	-0.0105947	control	obesity40	463	0.000477	-0.0161581	-0.00520052	Wilcoxon	two.sided	0.002808	**
Isoleucine	-0.0026979	esport	obesity	1189	0.449	-0.00979832	0.00429014	Wilcoxon	two.sided	0.5388	ns
Isoleucine	-0.00973205	esport	obesity40	627	0.000936	-0.015344	-0.00456348	Wilcoxon	two.sided	0.002808	**
Isoleucine	-0.00690881	obesity	obesity40	187	0.143	-0.0161054	0.00248317	Wilcoxon	two.sided	0.286	ns
Proline	-0.00443448	control	esport	3485	0.001	-0.0071839	-0.00195118	Wilcoxon	two.sided	0.002	**
Proline	-0.0142311	control	obesity	463	3.21e-05	-0.0260154	-0.00745802	Wilcoxon	two.sided	0.0001926	***
Proline	-0.0117247	control	obesity40	453	0.000356	-0.0220758	-0.00536372	Wilcoxon	two.sided	0.001068	**
Proline	-0.0104364	esport	obesity	848	0.006	-0.0215438	-0.00335532	Wilcoxon	two.sided	0.009	**
Proline	-0.00822289	esport	obesity40	798	0.025	-0.0180539	-0.00111126	Wilcoxon	two.sided	0.03	*
Proline	0.00196082	obesity	obesity40	264	0.796	-0.0127988	0.0144521	Wilcoxon	two.sided	0.796	ns
Methionine	0.00220893	control	esport	5248	0.244	-0.00151413	0.00605821	Wilcoxon	two.sided	0.2928	ns
Methionine	0.0143249	control	obesity	1522	0.000625	0.0066765	0.0222495	Wilcoxon	two.sided	0.00375	**
Methionine	0.00875328	control	obesity40	1172	0.045	0.000241503	0.0185244	Wilcoxon	two.sided	0.09	ns
Methionine	0.0120907	esport	obesity	1855	0.002	0.00477609	0.0193404	Wilcoxon	two.sided	0.006	**
Methionine	0.00568052	esport	obesity40	1383	0.154	-0.00202912	0.0152989	Wilcoxon	two.sided	0.231	ns
Methionine	-0.00437271	obesity	obesity40	213	0.385	-0.0159848	0.0082949	Wilcoxon	two.sided	0.385	ns
Phenylalanine	0.00115768	control	esport	5035	0.53	-0.0032832	0.00553312	Wilcoxon	two.sided	0.6768	ns
Phenylalanine	0.00233846	control	obesity	1125	0.564	-0.00574017	0.0108216	Wilcoxon	two.sided	0.6768	ns
Phenylalanine	-0.00501833	control	obesity40	764	0.247	-0.0135526	0.00387272	Wilcoxon	two.sided	0.494	ns
Phenylalanine	0.00161903	esport	obesity	1390	0.687	-0.0069297	0.00967891	Wilcoxon	two.sided	0.687	ns
Phenylalanine	-0.00594587	esport	obesity40	945	0.189	-0.0142596	0.00300199	Wilcoxon	two.sided	0.494	ns
Phenylalanine	-0.00686746	obesity	obesity40	198	0.226	-0.0184216	0.00526058	Wilcoxon	two.sided	0.494	ns
Glutamic Acid	0.0283514	control	esport	5602	0.04	0.00136656	0.0560099	Wilcoxon	two.sided	0.048	*
Glutamic Acid	0.123776	control	obesity	1576	0.00014	0.0560749	0.180142	Wilcoxon	two.sided	0.00028	***
Glutamic Acid	0.137748	control	obesity40	1587	1.75e-07	0.100224	0.173048	Wilcoxon	two.sided	1.05e-06	****
Glutamic Acid	0.096044	esport	obesity	1838	0.003	0.035094	0.151471	Wilcoxon	two.sided	0.0045	**
Glutamic Acid	0.108213	esport	obesity40	1889	4.19e-06	0.0720185	0.143001	Wilcoxon	two.sided	1.257e-05	****
Glutamic Acid	0.00374851	obesity	obesity40	258	0.901	-0.061793	0.0922159	Wilcoxon	two.sided	0.901	ns
Formic Acid	0.00244538	control	esport	6310	7.07e-05	0.00118451	0.00376472	Wilcoxon	two.sided	0.0002625	***
Formic Acid	-0.00307946	control	obesity	787	0.066	-0.00594558	0.000230687	Wilcoxon	two.sided	0.0948	ns
Formic Acid	-0.00264856	control	obesity40	687	0.079	-0.00630481	0.000360177	Wilcoxon	two.sided	0.0948	ns
Formic Acid	-0.00549055	esport	obesity	637	8.75e-05	-0.00817825	-0.00288865	Wilcoxon	two.sided	0.0002625	***
Formic Acid	-0.0052512	esport	obesity40	556	0.000199	-0.00872852	-0.00237787	Wilcoxon	two.sided	0.000398	***
Formic Acid	7.47274e-05	obesity	obesity40	254	0.973	-0.00553524	0.00490104	Wilcoxon	two.sided	0.973	ns
Acetic Acid	0.0113101	control	esport	5160	0.289	-0.00959596	0.0309608	Wilcoxon	two.sided	0.4335	ns
Acetic Acid	-0.034568	control	obesity	768	0.048	-0.069963	-0.000343169	Wilcoxon	two.sided	0.144	ns
Acetic Acid	-0.00342069	control	obesity40	895	0.889	-0.0486346	0.0405569	Wilcoxon	two.sided	0.889	ns
Acetic Acid	-0.0470032	esport	obesity	894	0.016	-0.0806954	-0.00923276	Wilcoxon	two.sided	0.096	ns
Acetic Acid	-0.0130489	esport	obesity40	1048	0.544	-0.0607266	0.0291308	Wilcoxon	two.sided	0.6528	ns
Acetic Acid	0.0277405	obesity	obesity40	308	0.209	-0.0152036	0.0851044	Wilcoxon	two.sided	0.418	ns
Propanoic Acid	-0.00803342	control	esport	4321	0.287	-0.0223177	0.00659154	Wilcoxon	two.sided	0.782	ns
Propanoic Acid	0.00274634	control	obesity	1077	0.816	-0.0228909	0.0301629	Wilcoxon	two.sided	0.919	ns
Propanoic Acid	0.00476029	control	obesity40	967	0.681	-0.0212922	0.0297062	Wilcoxon	two.sided	0.919	ns
Propanoic Acid	0.0128714	esport	obesity	1455	0.391	-0.0158575	0.0404796	Wilcoxon	two.sided	0.782	ns
Propanoic Acid	0.0133751	esport	obesity40	1290	0.359	-0.0144619	0.0387204	Wilcoxon	two.sided	0.782	ns
Propanoic Acid	0.00138609	obesity	obesity40	257	0.919	-0.0345433	0.0368618	Wilcoxon	two.sided	0.919	ns
Isobutyric Acid	0.00144881	control	esport	4954	0.591	-0.00411337	0.00694842	Wilcoxon	two.sided	0.603	ns
Isobutyric Acid	0.00669255	control	obesity	1274	0.1	-0.00155387	0.0148598	Wilcoxon	two.sided	0.468	ns
Isobutyric Acid	-0.00221399	control	obesity40	846	0.603	-0.00991635	0.0076435	Wilcoxon	two.sided	0.603	ns
Isobutyric Acid	0.00505097	esport	obesity	1512	0.234	-0.00300786	0.0132507	Wilcoxon	two.sided	0.468	ns
Isobutyric Acid	-0.00293089	esport	obesity40	1040	0.511	-0.0128943	0.00693894	Wilcoxon	two.sided	0.603	ns
Isobutyric Acid	-0.00955335	obesity	obesity40	195	0.201	-0.0213253	0.00534784	Wilcoxon	two.sided	0.468	ns
Butanoic Acid	-0.0077554	control	esport	4367	0.343	-0.0247543	0.00881626	Wilcoxon	two.sided	0.5145	ns
Butanoic Acid	0.0240664	control	obesity	1273	0.102	-0.00478789	0.0492686	Wilcoxon	two.sided	0.306	ns
Butanoic Acid	0.0091501	control	obesity40	997	0.519	-0.0183752	0.0385513	Wilcoxon	two.sided	0.519	ns
Butanoic Acid	0.0294262	esport	obesity	1670	0.034	0.00257643	0.0575065	Wilcoxon	two.sided	0.204	ns
Butanoic Acid	0.0180389	esport	obesity40	1334	0.232	-0.0119703	0.0492529	Wilcoxon	two.sided	0.464	ns
Butanoic Acid	-0.0145203	obesity	obesity40	221	0.491	-0.0493853	0.0288279	Wilcoxon	two.sided	0.519	ns
Pentanoic Acid	0.0007089	control	esport	4862	0.761	-0.00375434	0.00507659	Wilcoxon	two.sided	0.761	ns
Pentanoic Acid	0.00652655	control	obesity	1315	0.053	-5.35604e-05	0.0129159	Wilcoxon	two.sided	0.159	ns
Pentanoic Acid	-0.00534624	control	obesity40	752	0.211	-0.0119583	0.00301587	Wilcoxon	two.sided	0.2532	ns
Pentanoic Acid	0.00541788	esport	obesity	1545	0.166	-0.00226134	0.012944	Wilcoxon	two.sided	0.249	ns
Pentanoic Acid	-0.00585423	esport	obesity40	919	0.155	-0.0140022	0.00218487	Wilcoxon	two.sided	0.249	ns
Pentanoic Acid	-0.00976072	obesity	obesity40	151	0.021	-0.0205499	-0.00154074	Wilcoxon	two.sided	0.126	ns
Hexanoic Acid	0.00304821	control	esport	5879	0.002	0.000908609	0.00601795	Wilcoxon	two.sided	0.012	*
Hexanoic Acid	0.00493643	control	obesity	1396	0.009	0.00100219	0.00942843	Wilcoxon	two.sided	0.027	*
Hexanoic Acid	0.00265742	control	obesity40	1085	0.155	-0.000804334	0.00720088	Wilcoxon	two.sided	0.31	ns
Hexanoic Acid	0.000369794	esport	obesity	1371	0.715	-0.00192701	0.00346002	Wilcoxon	two.sided	0.715	ns
Hexanoic Acid	-0.000957315	esport	obesity40	1038	0.503	-0.00408457	0.00211834	Wilcoxon	two.sided	0.6036	ns
Hexanoic Acid	-0.00188075	obesity	obesity40	197	0.217	-0.0060501	0.00140381	Wilcoxon	two.sided	0.3255	ns
