# Supplementary material for: The Gut Microbiome Obesity Index: A New Analytical Tool in the Metagenomics Workflow for the Evaluation of Gut Dysbiosis in Obese Humans
Source: Nutrients. 2025 Jul 14;17(14):2320. doi: 10.3390/nu17142320 (PMC12298630; doi:10.3390/nu17142320)
Supplement: Supplementary file 1 [file nutrients-17-02320-s001.zip › Supplementary Table S5.xlsx]

## Sheet: Sheet 1
Supplementary Table S5. Differential relative abundance of SCFAs and aminoacids - comparison between control and stratified obesity groups.
variable	estimate	group1	group2	statistic	p	conf.low	conf.high	method	alternative	p.adj	p.adj.signif
Alanine	-0.0432829	control	obesityI	71	0.008	-0.129385	-0.0114532	Wilcoxon	two.sided	0.02	*
Alanine	-0.0214926	control	obesityII	452	0.02	-0.0451938	-0.00391835	Wilcoxon	two.sided	0.04	*
Alanine	-0.0438443	control	obesityIII	234	2.95e-06	-0.0598617	-0.0278811	Wilcoxon	two.sided	2.95e-05	****
Alanine	0.00275251	control	overweight	1450	0.662	-0.00852224	0.0131681	Wilcoxon	two.sided	0.735556	ns
Alanine	0.018446	obesityI	obesityII	78	0.295	-0.0317871	0.10778	Wilcoxon	two.sided	0.36875	ns
Alanine	0.00192758	obesityI	obesityIII	66	0.887	-0.0458626	0.0980138	Wilcoxon	two.sided	0.887	ns
Alanine	0.0499628	obesityI	overweight	200	0.007	0.0114282	0.13352	Wilcoxon	two.sided	0.02	*
Alanine	-0.0184707	obesityII	obesityIII	161	0.208	-0.04687	0.0187096	Wilcoxon	two.sided	0.297143	ns
Alanine	0.0253439	obesityII	overweight	541	0.027	0.00350159	0.0519503	Wilcoxon	two.sided	0.045	*
Alanine	0.0466271	obesityIII	overweight	701	7.2e-06	0.0283029	0.064451	Wilcoxon	two.sided	3.6e-05	****
Glycine	-0.0247	control	obesityI	66	0.006	-0.0585687	-0.00613179	Wilcoxon	two.sided	0.0175	*
Glycine	-0.0112502	control	obesityII	456	0.022	-0.0263795	-0.00152597	Wilcoxon	two.sided	0.04	*
Glycine	-0.0181761	control	obesityIII	267	1.3e-05	-0.0315892	-0.0102267	Wilcoxon	two.sided	0.0001155	***
Glycine	0.00194479	control	overweight	1495	0.472	-0.00295687	0.00709209	Wilcoxon	two.sided	0.524444	ns
Glycine	0.0098793	obesityI	obesityII	75	0.387	-0.0179405	0.0449749	Wilcoxon	two.sided	0.48375	ns
Glycine	0.000997776	obesityI	obesityIII	64	0.977	-0.0180378	0.0346646	Wilcoxon	two.sided	0.977	ns
Glycine	0.0241726	obesityI	overweight	200	0.007	0.00716204	0.0618316	Wilcoxon	two.sided	0.0175	*
Glycine	-0.00844155	obesityII	obesityIII	169	0.294	-0.0231511	0.0088482	Wilcoxon	two.sided	0.42	ns
Glycine	0.0124523	obesityII	overweight	543	0.024	0.00119496	0.0277754	Wilcoxon	two.sided	0.04	*
Glycine	0.0194463	obesityIII	overweight	687	2.31e-05	0.0112435	0.0327234	Wilcoxon	two.sided	0.0001155	***
Valine	-0.0147779	control	obesityI	82	0.015	-0.0263287	-0.0032272	Wilcoxon	two.sided	0.025	*
Valine	-0.0168407	control	obesityII	344	0.000684	-0.030216	-0.00696615	Wilcoxon	two.sided	0.00171	**
Valine	-0.0207684	control	obesityIII	229	2.33e-06	-0.0286044	-0.013339	Wilcoxon	two.sided	1.165e-05	****
Valine	0.0025828	control	overweight	1535	0.331	-0.0026923	0.00748251	Wilcoxon	two.sided	0.472857	ns
Valine	-0.00197901	obesityI	obesityII	57	0.882	-0.0358679	0.0142711	Wilcoxon	two.sided	0.882	ns
Valine	-0.00609741	obesityI	obesityIII	48	0.408	-0.0202536	0.00812654	Wilcoxon	two.sided	0.51	ns
Valine	0.0171085	obesityI	overweight	202	0.005	0.00526293	0.0291	Wilcoxon	two.sided	0.01	**
Valine	-0.00364404	obesityII	obesityIII	193	0.67	-0.0174864	0.014749	Wilcoxon	two.sided	0.744444	ns
Valine	0.0193965	obesityII	overweight	629	0.000212	0.00834354	0.0339373	Wilcoxon	two.sided	0.000706667	***
Valine	0.0233452	obesityIII	overweight	730	4.66e-07	0.0151769	0.0317166	Wilcoxon	two.sided	4.66e-06	****
Leucine	0.00273049	control	obesityI	221	0.792	-0.0233165	0.0264455	Wilcoxon	two.sided	0.937	ns
Leucine	0.00726519	control	obesityII	823	0.193	-0.00384918	0.0178989	Wilcoxon	two.sided	0.545	ns
Leucine	-0.00389665	control	obesityIII	654	0.504	-0.0142982	0.00759498	Wilcoxon	two.sided	0.937	ns
Leucine	0.00657492	control	overweight	1629	0.118	-0.00177895	0.0148811	Wilcoxon	two.sided	0.545	ns
Leucine	-0.000261904	obesityI	obesityII	58	0.929	-0.0224249	0.0374214	Wilcoxon	two.sided	0.937	ns
Leucine	-0.00619312	obesityI	obesityIII	56	0.712	-0.0329886	0.0178352	Wilcoxon	two.sided	0.937	ns
Leucine	0.00132315	obesityI	overweight	123	0.937	-0.0194607	0.0311367	Wilcoxon	two.sided	0.937	ns
Leucine	-0.010273	obesityII	obesityIII	162	0.218	-0.0259398	0.00538006	Wilcoxon	two.sided	0.545	ns
Leucine	-0.000899352	obesityII	overweight	390	0.883	-0.0118109	0.0105827	Wilcoxon	two.sided	0.937	ns
Leucine	0.00888124	obesityIII	overweight	530	0.097	-0.00117542	0.0227389	Wilcoxon	two.sided	0.545	ns
Isoleucine	-0.000832489	control	obesityI	195	0.822	-0.0104978	0.00810372	Wilcoxon	two.sided	0.822	ns
Isoleucine	-0.00206197	control	obesityII	622	0.507	-0.0116783	0.00563291	Wilcoxon	two.sided	0.63375	ns
Isoleucine	-0.00921684	control	obesityIII	412	0.003	-0.0152336	-0.00384575	Wilcoxon	two.sided	0.015	*
Isoleucine	0.00375582	control	overweight	1660	0.079	-0.0005178	0.00810158	Wilcoxon	two.sided	0.2425	ns
Isoleucine	-0.00152094	obesityI	obesityII	55	0.79	-0.0205707	0.0144131	Wilcoxon	two.sided	0.822	ns
Isoleucine	-0.00891146	obesityI	obesityIII	34	0.097	-0.017827	0.00135332	Wilcoxon	two.sided	0.2425	ns
Isoleucine	0.00485284	obesityI	overweight	156	0.254	-0.00411414	0.014378	Wilcoxon	two.sided	0.371429	ns
Isoleucine	-0.0058937	obesityII	obesityIII	166	0.26	-0.0161637	0.00485349	Wilcoxon	two.sided	0.371429	ns
Isoleucine	0.00608847	obesityII	overweight	490	0.162	-0.00215511	0.0157066	Wilcoxon	two.sided	0.324	ns
Isoleucine	0.0131157	obesityIII	overweight	677	5.01e-05	0.00716204	0.0189515	Wilcoxon	two.sided	0.000501	***
Proline	-0.0261374	control	obesityI	86	0.019	-0.051189	-0.00416255	Wilcoxon	two.sided	0.0475	*
Proline	-0.0103532	control	obesityII	394	0.004	-0.0179883	-0.00267375	Wilcoxon	two.sided	0.02	*
Proline	-0.0119091	control	obesityIII	349	0.000347	-0.0225079	-0.00542098	Wilcoxon	two.sided	0.00347	**
Proline	-0.00210126	control	overweight	1162	0.171	-0.00615392	0.000895768	Wilcoxon	two.sided	0.244286	ns
Proline	0.0120825	obesityI	obesityII	75	0.387	-0.0152361	0.0462956	Wilcoxon	two.sided	0.48375	ns
Proline	0.00727448	obesityI	obesityIII	73	0.589	-0.0177379	0.044883	Wilcoxon	two.sided	0.654444	ns
Proline	0.0259024	obesityI	overweight	182	0.043	0.000438547	0.0506795	Wilcoxon	two.sided	0.0783333	ns
Proline	-0.0035288	obesityII	obesityIII	193	0.67	-0.0195322	0.00943844	Wilcoxon	two.sided	0.67	ns
Proline	0.00799319	obesityII	overweight	527	0.047	0.000152224	0.0180191	Wilcoxon	two.sided	0.0783333	ns
Proline	0.0101646	obesityIII	overweight	591	0.009	0.00278326	0.0228959	Wilcoxon	two.sided	0.03	*
Methionine	0.010707	control	obesityI	265	0.261	-0.00647572	0.0306409	Wilcoxon	two.sided	0.415	ns
Methionine	0.0154102	control	obesityII	1056	0.000327	0.00767338	0.0231463	Wilcoxon	two.sided	0.00327	**
Methionine	0.00889188	control	obesityIII	933	0.047	0.000206391	0.018836	Wilcoxon	two.sided	0.156667	ns
Methionine	0.00248933	control	overweight	1536	0.328	-0.00307826	0.00820282	Wilcoxon	two.sided	0.415	ns
Methionine	0.00426391	obesityI	obesityII	68	0.656	-0.019281	0.0253402	Wilcoxon	two.sided	0.67	ns
Methionine	-0.00191138	obesityI	obesityIII	55	0.67	-0.0214765	0.0238726	Wilcoxon	two.sided	0.67	ns
Methionine	-0.00664108	obesityI	overweight	88	0.313	-0.0311307	0.00962446	Wilcoxon	two.sided	0.415	ns
Methionine	-0.00602262	obesityII	obesityIII	172	0.332	-0.0174976	0.00776912	Wilcoxon	two.sided	0.415	ns
Methionine	-0.0130278	obesityII	overweight	214	0.003	-0.0208607	-0.00524016	Wilcoxon	two.sided	0.015	*
Methionine	-0.00514561	obesityIII	overweight	342	0.242	-0.017589	0.00316834	Wilcoxon	two.sided	0.415	ns
Phenylalanine	0.00128529	control	obesityI	220	0.807	-0.014389	0.0186168	Wilcoxon	two.sided	0.981	ns
Phenylalanine	0.00100929	control	obesityII	706	0.879	-0.00820859	0.0102562	Wilcoxon	two.sided	0.981	ns
Phenylalanine	-0.00478584	control	obesityIII	608	0.268	-0.0133147	0.00418964	Wilcoxon	two.sided	0.981	ns
Phenylalanine	0.000931093	control	overweight	1433	0.741	-0.00549475	0.00734347	Wilcoxon	two.sided	0.981	ns
Phenylalanine	-0.00124832	obesityI	obesityII	59	0.976	-0.0220346	0.0189414	Wilcoxon	two.sided	0.981	ns
Phenylalanine	-0.0059652	obesityI	obesityIII	52	0.55	-0.0247312	0.0136611	Wilcoxon	two.sided	0.981	ns
Phenylalanine	-0.000725614	obesityI	overweight	116	0.911	-0.0188569	0.0168382	Wilcoxon	two.sided	0.981	ns
Phenylalanine	-0.00504636	obesityII	obesityIII	173	0.345	-0.0177224	0.00655053	Wilcoxon	two.sided	0.981	ns
Phenylalanine	-5.80634e-05	obesityII	overweight	398	0.981	-0.0106399	0.0102965	Wilcoxon	two.sided	0.981	ns
Phenylalanine	0.00535361	obesityIII	overweight	490	0.294	-0.00485223	0.0156192	Wilcoxon	two.sided	0.981	ns
Glutamic Acid	0.128976	control	obesityI	332	0.015	0.0264794	0.23134	Wilcoxon	two.sided	0.025	*
Glutamic Acid	0.0935849	control	obesityII	977	0.005	0.0279191	0.160007	Wilcoxon	two.sided	0.01	**
Glutamic Acid	0.129641	control	obesityIII	1229	1.52e-06	0.0875745	0.167031	Wilcoxon	two.sided	7.6e-06	****
Glutamic Acid	-0.00942958	control	overweight	1292	0.582	-0.048074	0.025578	Wilcoxon	two.sided	0.646667	ns
Glutamic Acid	-0.0411168	obesityI	obesityII	46	0.421	-0.174365	0.0929645	Wilcoxon	two.sided	0.601429	ns
Glutamic Acid	-0.0139098	obesityI	obesityIII	62	0.977	-0.100828	0.0973674	Wilcoxon	two.sided	0.977	ns
Glutamic Acid	-0.131118	obesityI	overweight	38	0.005	-0.258009	-0.0394476	Wilcoxon	two.sided	0.01	**
Glutamic Acid	0.0306187	obesityII	obesityIII	234	0.544	-0.0521902	0.108451	Wilcoxon	two.sided	0.646667	ns
Glutamic Acid	-0.105427	obesityII	overweight	216	0.003	-0.18029	-0.0332299	Wilcoxon	two.sided	0.01	**
Glutamic Acid	-0.140679	obesityIII	overweight	112	5.71e-07	-0.177045	-0.10095	Wilcoxon	two.sided	5.71e-06	****
Formic Acid	0.00146713	control	obesityI	224	0.747	-0.0117736	0.00730011	Wilcoxon	two.sided	0.93375	ns
Formic Acid	-0.0017097	control	obesityII	583	0.295	-0.00478498	0.00153672	Wilcoxon	two.sided	0.59	ns
Formic Acid	-0.00208977	control	obesityIII	590	0.201	-0.00604039	0.00111175	Wilcoxon	two.sided	0.5025	ns
Formic Acid	0.0026785	control	overweight	1830	0.005	0.000735047	0.00469107	Wilcoxon	two.sided	0.02	*
Formic Acid	-0.00367227	obesityI	obesityII	51	0.614	-0.0110076	0.0120465	Wilcoxon	two.sided	0.877143	ns
Formic Acid	-0.00338414	obesityI	obesityIII	49	0.441	-0.0126414	0.00909418	Wilcoxon	two.sided	0.735	ns
Formic Acid	0.000115651	obesityI	overweight	121	0.987	-0.00450937	0.0166286	Wilcoxon	two.sided	0.987	ns
Formic Acid	-0.00044589	obesityII	obesityIII	205	0.908	-0.00591896	0.00419026	Wilcoxon	two.sided	0.987	ns
Formic Acid	0.00443192	obesityII	overweight	573	0.006	0.00143499	0.00715684	Wilcoxon	two.sided	0.02	*
Formic Acid	0.00467693	obesityIII	overweight	615	0.003	0.00154223	0.00912996	Wilcoxon	two.sided	0.02	*
Acetic Acid	-0.106826	control	obesityI	49	0.002	-0.174789	-0.0499559	Wilcoxon	two.sided	0.02	*
Acetic Acid	-0.0245189	control	obesityII	540	0.142	-0.0593336	0.0104551	Wilcoxon	two.sided	0.284	ns
Acetic Acid	-0.00932273	control	obesityIII	675	0.64	-0.0543621	0.0347983	Wilcoxon	two.sided	0.711111	ns
Acetic Acid	-0.0107023	control	overweight	1260	0.452	-0.0397408	0.0178809	Wilcoxon	two.sided	0.59875	ns
Acetic Acid	0.0888052	obesityI	obesityII	98	0.019	0.018989	0.145731	Wilcoxon	two.sided	0.0633333	ns
Acetic Acid	0.108065	obesityI	obesityIII	100	0.03	0.00911248	0.17329	Wilcoxon	two.sided	0.075	ns
Acetic Acid	0.0995489	obesityI	overweight	204	0.004	0.037474	0.164838	Wilcoxon	two.sided	0.02	*
Acetic Acid	0.0181187	obesityII	obesityIII	239	0.461	-0.0297318	0.0653631	Wilcoxon	two.sided	0.59875	ns
Acetic Acid	0.0116067	obesityII	overweight	446	0.479	-0.0258298	0.0531846	Wilcoxon	two.sided	0.59875	ns
Acetic Acid	-0.00361669	obesityIII	overweight	406	0.839	-0.0498597	0.045902	Wilcoxon	two.sided	0.839	ns
Propanoic Acid	0.0255772	control	obesityI	274	0.194	-0.0161926	0.069012	Wilcoxon	two.sided	0.63	ns
Propanoic Acid	-0.0124383	control	obesityII	610	0.435	-0.0390115	0.0200557	Wilcoxon	two.sided	0.63	ns
Propanoic Acid	0.00551832	control	obesityIII	770	0.668	-0.0218538	0.0309528	Wilcoxon	two.sided	0.835	ns
Propanoic Acid	0.00300768	control	overweight	1428	0.765	-0.0161154	0.0238396	Wilcoxon	two.sided	0.85	ns
Propanoic Acid	-0.0399875	obesityI	obesityII	36	0.157	-0.0921188	0.016146	Wilcoxon	two.sided	0.63	ns
Propanoic Acid	-0.0226805	obesityI	obesityIII	49	0.441	-0.0666815	0.0274348	Wilcoxon	two.sided	0.63	ns
Propanoic Acid	-0.0244498	obesityI	overweight	89	0.329	-0.0730127	0.0212812	Wilcoxon	two.sided	0.63	ns
Propanoic Acid	0.0122496	obesityII	obesityIII	243	0.401	-0.0218283	0.0538047	Wilcoxon	two.sided	0.63	ns
Propanoic Acid	0.0136024	obesityII	overweight	459	0.362	-0.0239136	0.0460592	Wilcoxon	two.sided	0.63	ns
Propanoic Acid	-0.000899382	obesityIII	overweight	416	0.958	-0.0309586	0.0283121	Wilcoxon	two.sided	0.958	ns
Isobutyric Acid	0.0119592	control	obesityI	276	0.181	-0.00648472	0.0287548	Wilcoxon	two.sided	0.362	ns
Isobutyric Acid	0.0100538	control	obesityII	923	0.022	0.00167659	0.021275	Wilcoxon	two.sided	0.11	ns
Isobutyric Acid	-0.000311208	control	obesityIII	716	0.939	-0.0074549	0.0122344	Wilcoxon	two.sided	0.987	ns
Isobutyric Acid	0.0104332	control	overweight	1784	0.011	0.00192491	0.0175854	Wilcoxon	two.sided	0.11	ns
Isobutyric Acid	-0.00359538	obesityI	obesityII	57	0.882	-0.0118398	0.0137106	Wilcoxon	two.sided	0.987	ns
Isobutyric Acid	-0.0134315	obesityI	obesityIII	48	0.408	-0.0320124	0.0104692	Wilcoxon	two.sided	0.68	ns
Isobutyric Acid	-0.000250892	obesityI	overweight	119	0.987	-0.0145156	0.0114341	Wilcoxon	two.sided	0.987	ns
Isobutyric Acid	-0.00928118	obesityII	obesityIII	155	0.157	-0.0246442	0.00439621	Wilcoxon	two.sided	0.362	ns
Isobutyric Acid	-0.00194902	obesityII	overweight	371	0.658	-0.0084481	0.00758731	Wilcoxon	two.sided	0.94	ns
Isobutyric Acid	0.00752943	obesityIII	overweight	524	0.117	-0.00175064	0.0205445	Wilcoxon	two.sided	0.362	ns
Butanoic Acid	0.0556978	control	obesityI	324	0.023	0.0139634	0.100417	Wilcoxon	two.sided	0.115	ns
Butanoic Acid	0.0191593	control	obesityII	821	0.2	-0.0105689	0.047577	Wilcoxon	two.sided	0.333333	ns
Butanoic Acid	0.0115996	control	obesityIII	801	0.468	-0.0182904	0.0411787	Wilcoxon	two.sided	0.585	ns
Butanoic Acid	-0.00419828	control	overweight	1313	0.676	-0.0241751	0.0166299	Wilcoxon	two.sided	0.689	ns
Butanoic Acid	-0.0346115	obesityI	obesityII	37	0.176	-0.0920332	0.0131772	Wilcoxon	two.sided	0.333333	ns
Butanoic Acid	-0.0485715	obesityI	obesityIII	35	0.11	-0.0922918	0.01407	Wilcoxon	two.sided	0.333333	ns
Butanoic Acid	-0.0610283	obesityI	overweight	50	0.02	-0.103233	-0.0169879	Wilcoxon	two.sided	0.115	ns
Butanoic Acid	-0.00915213	obesityII	obesityIII	194	0.689	-0.0445819	0.0327982	Wilcoxon	two.sided	0.689	ns
Butanoic Acid	-0.0227659	obesityII	overweight	310	0.162	-0.0528793	0.00843228	Wilcoxon	two.sided	0.333333	ns
Butanoic Acid	-0.0155762	obesityIII	overweight	355	0.33	-0.0459644	0.0157895	Wilcoxon	two.sided	0.471429	ns
Pentanoic Acid	0.0133541	control	obesityI	319	0.029	0.00236441	0.0230687	Wilcoxon	two.sided	0.085	ns
Pentanoic Acid	0.00742419	control	obesityII	889	0.051	2.22359e-06	0.0154334	Wilcoxon	two.sided	0.085	ns
Pentanoic Acid	-0.00366136	control	obesityIII	641	0.428	-0.0102571	0.00508372	Wilcoxon	two.sided	0.535	ns
Pentanoic Acid	0.00610537	control	overweight	1774	0.013	0.00117653	0.0109086	Wilcoxon	two.sided	0.065	ns
Pentanoic Acid	-0.00574111	obesityI	obesityII	49	0.533	-0.0180676	0.0063398	Wilcoxon	two.sided	0.549	ns
Pentanoic Acid	-0.0163758	obesityI	obesityIII	19	0.008	-0.02979	-0.00231405	Wilcoxon	two.sided	0.065	ns
Pentanoic Acid	-0.00856716	obesityI	overweight	70	0.108	-0.0156479	0.00295541	Wilcoxon	two.sided	0.154286	ns
Pentanoic Acid	-0.00973721	obesityII	obesityIII	135	0.051	-0.0208372	0.000183794	Wilcoxon	two.sided	0.085	ns
Pentanoic Acid	-0.00219317	obesityII	overweight	361	0.549	-0.00994807	0.00630119	Wilcoxon	two.sided	0.549	ns
Pentanoic Acid	0.00877733	obesityIII	overweight	553	0.044	0.000290931	0.0173502	Wilcoxon	two.sided	0.085	ns
Hexanoic Acid	0.0053242	control	obesityI	294	0.076	-0.000299422	0.0132847	Wilcoxon	two.sided	0.38	ns
Hexanoic Acid	0.00432839	control	obesityII	913	0.021	0.000551983	0.00919616	Wilcoxon	two.sided	0.21	ns
Hexanoic Acid	0.00211781	control	obesityIII	839	0.229	-0.00134424	0.00634573	Wilcoxon	two.sided	0.401667	ns
Hexanoic Acid	0.00100111	control	overweight	1500	0.375	-0.0024004	0.00441415	Wilcoxon	two.sided	0.46875	ns
Hexanoic Acid	-0.00039167	obesityI	obesityII	57	0.882	-0.00587555	0.00401594	Wilcoxon	two.sided	0.882	ns
Hexanoic Acid	-0.00290314	obesityI	obesityIII	44	0.289	-0.00944246	0.00186467	Wilcoxon	two.sided	0.412857	ns
Hexanoic Acid	-0.00460364	obesityI	overweight	83	0.241	-0.0139488	0.00244789	Wilcoxon	two.sided	0.401667	ns
Hexanoic Acid	-0.00207305	obesityII	obesityIII	161	0.208	-0.00645687	0.00153004	Wilcoxon	two.sided	0.401667	ns
Hexanoic Acid	-0.00247234	obesityII	overweight	312	0.171	-0.00965117	0.00124906	Wilcoxon	two.sided	0.401667	ns
Hexanoic Acid	-0.000949872	obesityIII	overweight	390	0.657	-0.00690344	0.00280953	Wilcoxon	two.sided	0.73	ns
