# Supplementary material for: The Gut Microbiome Obesity Index: A New Analytical Tool in the Metagenomics Workflow for the Evaluation of Gut Dysbiosis in Obese Humans
Source: Nutrients. 2025 Jul 14;17(14):2320. doi: 10.3390/nu17142320 (PMC12298630; doi:10.3390/nu17142320)
Supplement: Supplementary file 1 [file nutrients-17-02320-s001.zip › Supplementary Table S6.xlsx]

## Sheet: BMI
Supplementary Table S6. Species associated with BMI.
baseMean	log2FoldChange	pvalue	padj	species
1208.86	1.45956	1.46787e-23	1.83484e-21	Anaerobutyricum hallii
2323.97	0.895835	1.01041e-20	6.31507e-19	Blautia obeum
2914.25	1.02675	1.21725e-19	5.07186e-18	Dorea longicatena
1361.2	1.20332	3.68462e-19	1.15144e-17	Anaerostipes hadrus
5197.2	0.977601	1.47375e-17	3.68437e-16	Blautia wexlerae
771.136	1.07837	8.07749e-17	1.68281e-15	Dorea formicigenerans
1946.95	1.04985	8.34973e-14	1.49102e-12	Coprococcus comes
1596.67	0.814102	1.68471e-11	2.33987e-10	Ruminococcus torques
353.692	0.772086	1.67139e-11	2.33987e-10	Clostridium scindens
576.784	0.618763	3.26023e-11	4.07529e-10	Clostridium innocuum
663.538	0.83727	1.03056e-10	1.08626e-09	Coprococcus catus
1032.42	0.830838	1.04281e-10	1.08626e-09	Ruminococcus gnavus
1851.92	0.74943	3.62125e-10	3.48198e-09	Blautia sp. SC05B48
76.4387	1.01364	7.05308e-10	5.87756e-09	Wansuia hejianensis
61.1233	1.12265	6.91204e-10	5.87756e-09	Thomasclavelia ramosa
861.148	0.70218	1.88044e-09	1.4691e-08	Enterocloster bolteae
396.824	0.996523	4.91178e-08	3.6116e-07	Eggerthella lenta
147.336	0.809472	2.80132e-07	1.84298e-06	Roseburia sp. NSJ-69
394.666	0.521134	2.78794e-07	1.84298e-06	Hungatella hathewayi
51.1772	0.824601	8.1789e-06	5.11181e-05	Blautia hansenii
1271.72	0.239956	2.0333e-05	0.00012103	Clostridioides difficile
397.213	0.773609	2.27384e-05	0.000129195	Ruminococcus lactaris
206.361	0.558129	0.000125836	0.000657521	Enterocloster clostridioformis
1672.65	1.58249	0.000126244	0.000657521	Escherichia coli
301.48	0.661694	0.000148816	0.000744079	Eubacterium ventriosum
3303.67	-0.559243	0.000286006	0.00137503	Bacteroides faecis
675.921	1.26116	0.0003221	0.00149121	Akkermansia muciniphila
91.5907	-0.690259	0.000375914	0.00167819	Sodaliphilus pleomorphus
256602	-0.437926	0.000438648	0.00189072	Bacteroides uniformis
182.94	0.511186	0.000471166	0.00196319	Butyrivibrio crossotus
18068.3	-0.741725	0.000505612	0.00203876	Alistipes shahii
2138.77	-0.524129	0.000625637	0.00244389	Alistipes senegalensis
152.849	0.886699	0.00143381	0.00543111	Wujia chipingensis
184.18	0.657252	0.0017736	0.0063343	Enterococcus faecium
76.2046	0.556788	0.0017577	0.0063343	Longicatena caecimuris
8082.39	0.274101	0.00205352	0.00713029	Roseburia intestinalis
4789.31	-0.535401	0.00217707	0.00735497	Bacteroides sp. HF-162
955.798	0.540332	0.00234148	0.00770223	Lachnospira eligens
5959.53	0.260496	0.0035004	0.0112192	Roseburia hominis
110.72	0.604509	0.00442928	0.0138415	Coprococcus eutactus
496.41	-0.382354	0.00598564	0.0178144	Bacteroides caecimuris
5221.61	0.298403	0.00588453	0.0178144	Ruthenibacterium lactatiformans
1084.8	0.205279	0.00658568	0.0191444	Anaerotruncus colihominis
1330.06	0.213262	0.00782333	0.0222254	Clostridium sp. M62/1
138.595	0.38057	0.00857288	0.0238135	Massilistercora timonensis
369.37	-0.562585	0.00892743	0.0242593	Bacteroides sp. M10
525.702	0.304822	0.0098611	0.0262263	Faecalitalea cylindroides
479.915	-0.497198	0.0152818	0.0397962	Bacteroides zhangwenhongii
191776	-0.336498	0.0236475	0.0591188	Phocaeicola vulgatus
52.4636	0.59857	0.0233709	0.0591188	Adlercreutzia equolifaciens
627.74	0.219122	0.0270212	0.0662285	Enterocloster asparagiformis
1033.46	-0.361238	0.0281573	0.0676858	Phocaeicola coprophilus
85.6289	0.606161	0.0328371	0.0774459	Adlercreutzia hattorii
6295.11	-0.301053	0.0360191	0.0833776	Bacteroides sp. A1C1
99.1802	0.389002	0.0378811	0.0860934	Eubacterium hominis
349.619	-0.192487	0.0435898	0.0972987	Flintibacter sp. KGMB00164
2460.07	-0.199993	0.0458287	0.100502	Pusillibacter faecalis
11056.5	-0.222813	0.0596161	0.128483	Dysosmobacter welbionis
5772.94	-0.280437	0.0728862	0.15442	Bacteroides humanifaecis
433.074	0.298102	0.0770671	0.160556	Coprococcus sp. ART55/1
796.256	0.459826	0.0820235	0.168081	Butyricimonas virosa
26882.2	-0.228886	0.0834049	0.168155	Bacteroides ovatus
11379	-0.271425	0.0916317	0.181809	Odoribacter splanchnicus
67.4891	0.450133	0.0959191	0.187342	Faecalibacillus intestinalis
3277.71	-0.271449	0.106555	0.204914	Bacteroides sp. DH3716P
1422.34	-0.130775	0.11329	0.211361	Oscillibacter hominis
2948.22	0.435888	0.112074	0.211361	Collinsella aerofaciens
3126.74	-0.257995	0.128466	0.225471	Bacteroides sp. CACC 737
239.879	-0.418874	0.129871	0.225471	Bacteroides sp. D2
121.469	-0.466658	0.12869	0.225471	Alistipes sp. dk3624
1742.96	-0.210077	0.126393	0.225471	Alistipes megaguti
315.126	-0.253809	0.125282	0.225471	Parabacteroides goldsteinii
1485.03	-0.21674	0.132035	0.226087	Faecalibacterium sp. HTF-F
1643.75	-0.300273	0.142726	0.241091	Alistipes dispar
956.993	-0.164106	0.150615	0.251025	Barnesiella viscericola
61.1087	-0.283211	0.177949	0.292679	Bacteroides faecium
143.177	-0.262217	0.190975	0.310025	Bacteroides luhongzhouii
4085.7	-0.162732	0.199632	0.315873	Faecalibacterium sp. I4-3-84
1599.32	-0.159605	0.198598	0.315873	Faecalibacterium sp. I3-3-89
14714.7	-0.216154	0.203315	0.317679	Alistipes finegoldii
332.023	-0.348848	0.21094	0.325524	Paraprevotella xylaniphila
3071.86	0.163099	0.255306	0.389187	Faecalibacterium sp. I2-3-92
13869	-0.270499	0.262158	0.394817	Bacteroides stercoris
12279.4	-0.206094	0.281307	0.418611	Alistipes communis
25312.8	-0.220812	0.306244	0.450358	Alistipes onderdonkii
367.768	0.307092	0.317323	0.461226	Ruminococcus bicirculans
30759.1	-0.104098	0.380509	0.540496	Bacteroides xylanisolvens
227.057	0.206159	0.378083	0.540496	Porphyromonas somerae
4598.4	0.10647	0.406697	0.571204	Faecalibacterium sp. IP-1-18
1514.82	0.121715	0.41746	0.579805	Vescimonas fastidiosa
1121.3	0.0973787	0.431154	0.592244	Faecalibacterium sp. I3-3-33
48789.8	-0.0669229	0.464251	0.630775	Faecalibacterium prausnitzii
16338.5	-0.125173	0.515152	0.663856	Bacteroides caccae
26297.9	0.107768	0.497594	0.663856	Bacteroides fragilis
26031.3	-0.086321	0.500138	0.663856	Bacteroides thetaiotaomicron
481.851	-0.0985748	0.507006	0.663856	Phocaeicola salanitronis
127.256	0.125554	0.514298	0.663856	Solibaculum mannosilyticum
2925.43	0.0783553	0.530928	0.677205	Faecalibacterium sp. IP-3-29
132.65	-0.201751	0.593309	0.749127	Parabacteroides sp. CT06
3438.33	-0.0938919	0.633491	0.786276	Bacteroides eggerthii
2249.44	0.118786	0.635311	0.786276	Bifidobacterium longum
1781.99	-0.12459	0.646916	0.79279	Alistipes ihumii
257.619	-0.0738096	0.658606	0.799279	Bacteroides nordii
104.054	-0.192931	0.673553	0.809559	Phascolarctobacterium faecium
689.82	-0.0806205	0.683579	0.810584	Parabacteroides johnsonii
2166.44	0.0469003	0.693859	0.810584	Faecalibacterium sp. I4-1-79
947.688	-0.136774	0.688786	0.810584	Bifidobacterium adolescentis
549.297	0.0955361	0.721345	0.83489	Alistipes indistinctus
382.691	-0.121358	0.757192	0.852694	Prevotella copri
91.9892	0.0732569	0.75061	0.852694	Coprobacter secundus
4198.14	0.0476022	0.754119	0.852694	Simiaoa sunii
962.689	-0.0455657	0.774146	0.864002	Bacteroides salyersiae
6663.54	-0.027813	0.810704	0.896797	Faecalibacterium duncaniae
415.2	-0.076508	0.829025	0.901114	Paraprevotella clara
188.667	0.0613902	0.825055	0.901114	Coprobacter fastidiosus
21562.8	-0.0337945	0.837792	0.902793	Parabacteroides merdae
7152.96	-0.0347059	0.849615	0.907708	Bacteroides cellulosilyticus
44893.2	0.0164794	0.872919	0.924702	Parabacteroides distasonis
1015.18	0.0144429	0.881774	0.926233	Subdoligranulum variabile
8133.88	0.0149345	0.894014	0.931265	Flavonifractor plautii
32823.3	-0.00935303	0.950949	0.982385	Phocaeicola dorei
571.62	0.0056427	0.970339	0.987915	Butyricimonas faecalis
5372.68	0.00479796	0.972109	0.987915	Vescimonas coprocola
257.268	-8.48688e-05	0.999704	0.999704	Bacteroides intestinalis
2023.24	0.000328437	0.997739	0.999704	Intestinimonas butyriciproducens
