# Supplementary material for: The Gut Microbiome Obesity Index: A New Analytical Tool in the Metagenomics Workflow for the Evaluation of Gut Dysbiosis in Obese Humans
Source: Nutrients. 2025 Jul 14;17(14):2320. doi: 10.3390/nu17142320 (PMC12298630; doi:10.3390/nu17142320)
Supplement: Supplementary file 1 [file nutrients-17-02320-s001.zip › Supplementary Table S7.xlsx]

## Sheet: BMI
Supplementary Table S7. Species associated with BMI after correcting for age and sex.
baseMean	log2FoldChange	pvalue	padj	species
225337	-0.368867	0.0127207	0.0636037	Bacteroides uniformis
12033.4	-0.0989724	0.733138	0.889731	Bacteroides stercoris
12053.7	0.0579074	0.800729	0.934427	Bacteroides caccae
22772.4	0.279923	0.140237	0.313943	Bacteroides fragilis
7381.4	-0.0766109	0.7298	0.889731	Bacteroides cellulosilyticus
28452.2	0.0870349	0.533015	0.813065	Bacteroides xylanisolvens
26199.9	-0.0256478	0.869457	0.970173	Bacteroides ovatus
29049.5	0.0534814	0.726255	0.889731	Bacteroides thetaiotaomicron
5921.01	-0.147626	0.387532	0.663582	Bacteroides sp. A1C1
2786.43	-0.00338382	0.986415	0.999489	Bacteroides sp. DH3716P
4406.12	-0.300825	0.146009	0.320194	Bacteroides sp. HF-162
2739	-0.20247	0.321242	0.617001	Bacteroides sp. CACC 737
265.067	-0.392083	0.126443	0.313943	Bacteroides sp. M10
198.601	-0.163137	0.623211	0.846754	Bacteroides sp. D2
3025.57	-0.0351482	0.882357	0.970173	Bacteroides eggerthii
2998.29	-0.401166	0.028235	0.112431	Bacteroides faecis
5211.58	-0.0535091	0.772551	0.928546	Bacteroides humanifaecis
1251.93	0.166909	0.377553	0.655475	Bacteroides salyersiae
472.906	-0.440749	0.0746251	0.224569	Bacteroides zhangwenhongii
222.313	-0.150561	0.586348	0.823523	Bacteroides intestinalis
315.428	0.00211286	0.99163	0.999489	Bacteroides nordii
461.407	-0.252598	0.126846	0.313943	Bacteroides caecimuris
129.598	-0.0832591	0.72918	0.889731	Bacteroides luhongzhouii
173302	0.000110636	0.999489	0.999489	Phocaeicola vulgatus
35532.1	0.100435	0.582769	0.823523	Phocaeicola dorei
935.321	-0.137662	0.480524	0.765695	Phocaeicola coprophilus
439.609	-0.022249	0.900754	0.97064	Phocaeicola salanitronis
24595.2	-0.182191	0.485073	0.765695	Alistipes onderdonkii
17986	-0.562842	0.0273685	0.112431	Alistipes shahii
20052.8	-0.256687	0.211651	0.433712	Alistipes finegoldii
13058	-0.194702	0.400311	0.676202	Alistipes communis
2377.28	-0.202909	0.538389	0.813065	Alistipes ihumii
2122.63	-0.374901	0.131132	0.313943	Alistipes dispar
942.469	-0.180613	0.576702	0.823523	Alistipes indistinctus
2579.61	-0.647733	0.000494949	0.00325624	Alistipes senegalensis
142.131	-0.789169	0.0342707	0.122395	Alistipes sp. dk3624
1755.21	-0.289094	0.0826412	0.224569	Alistipes megaguti
403.904	0.257921	0.58587	0.823523	Prevotella copri
373.669	0.110528	0.796386	0.934427	Paraprevotella clara
350.759	-0.327692	0.331937	0.617001	Paraprevotella xylaniphila
44218.7	0.185238	0.126193	0.313943	Parabacteroides distasonis
24740.8	0.137224	0.48807	0.765695	Parabacteroides merdae
537.229	0.0642574	0.786374	0.934427	Parabacteroides johnsonii
91.6549	-0.0906032	0.842651	0.957558	Parabacteroides sp. CT06
287.607	-0.39409	0.0494314	0.171637	Parabacteroides goldsteinii
12060.2	0.00562967	0.976384	0.999489	Odoribacter splanchnicus
842.48	0.746329	0.0191307	0.0824597	Butyricimonas virosa
447.423	0.244799	0.171385	0.363104	Butyricimonas faecalis
165.332	0.429255	0.197586	0.411637	Coprobacter fastidiosus
95.3066	0.0190893	0.945535	0.999489	Coprobacter secundus
907.538	-0.204502	0.137589	0.313943	Barnesiella viscericola
315.565	0.417154	0.138305	0.313943	Porphyromonas somerae
58.666	-0.633434	0.00602026	0.0313555	Sodaliphilus pleomorphus
63701.3	-0.123337	0.263436	0.522691	Faecalibacterium prausnitzii
6615.14	0.0360519	0.815616	0.93534	Faecalibacterium sp. IP-1-18
5505.22	-0.268483	0.0805466	0.224569	Faecalibacterium sp. I4-3-84
3827.45	0.00504195	0.976834	0.999489	Faecalibacterium sp. I2-3-92
3995.91	-0.0685239	0.650346	0.864821	Faecalibacterium sp. IP-3-29
3171.51	-0.050198	0.726402	0.889731	Faecalibacterium sp. I4-1-79
1901.47	-0.26982	0.0735085	0.224569	Faecalibacterium sp. I3-3-89
1930.72	-0.372411	0.0329979	0.121316	Faecalibacterium sp. HTF-F
1684.98	-0.0654616	0.660012	0.868437	Faecalibacterium sp. I3-3-33
8425.14	-0.128484	0.361268	0.654471	Faecalibacterium duncaniae
6600.94	-0.291025	0.0795634	0.224569	Vescimonas coprocola
1686.07	-0.253371	0.160546	0.346004	Vescimonas fastidiosa
13673.8	-0.341239	0.0175143	0.078189	Dysosmobacter welbionis
10150.1	-0.0488702	0.71867	0.889731	Flavonifractor plautii
7019.08	-0.0184959	0.885839	0.970173	Ruthenibacterium lactatiformans
385.277	-0.326442	0.376104	0.655475	Ruminococcus bicirculans
3129.6	-0.443074	0.000271699	0.00199778	Pusillibacter faecalis
1695.16	-0.403523	5.68694e-05	0.000473912	Oscillibacter hominis
1346.84	-0.0449019	0.618409	0.846754	Anaerotruncus colihominis
1234.93	-0.115327	0.327648	0.617001	Subdoligranulum variabile
156.747	-0.140508	0.54665	0.813065	Solibaculum mannosilyticum
6726.04	0.921318	1.01591e-11	4.23298e-10	Blautia wexlerae
3426.26	0.732196	3.71932e-11	1.16229e-09	Blautia obeum
2404.3	0.646774	5.60412e-06	6.36832e-05	Blautia sp. SC05B48
65.2855	0.384445	0.0789103	0.224569	Blautia hansenii
9346.66	0.157963	0.140646	0.313943	Roseburia intestinalis
7714.47	0.0435162	0.683679	0.889731	Roseburia hominis
188.678	0.718085	0.000145923	0.00114002	Roseburia sp. NSJ-69
5968.84	-0.223381	0.223425	0.450454	Simiaoa sunii
2128.96	0.826082	6.41411e-07	1.00221e-05	Coprococcus comes
654.868	-0.0492679	0.807345	0.934427	Coprococcus sp. ART55/1
736.684	0.682084	9.799e-06	9.64361e-05	Coprococcus catus
120.433	0.175464	0.490045	0.765695	Coprococcus eutactus
3872.19	0.924846	3.52462e-12	2.20289e-10	Dorea longicatena
926.05	0.962864	3.18259e-10	6.63039e-09	Dorea formicigenerans
1684.73	0.699359	1.19346e-06	1.65758e-05	Ruminococcus torques
1255.17	0.790704	2.66309e-07	4.75553e-06	Ruminococcus gnavus
466.058	0.475964	0.029359	0.112431	Ruminococcus lactaris
2127.14	1.00024	1.5064e-10	3.766e-09	Anaerostipes hadrus
1527.93	1.31051	1.6356e-14	2.0445e-12	Anaerobutyricum hallii
167.182	0.730415	0.0296817	0.112431	Wujia chipingensis
1066.52	0.605769	1.42666e-05	0.00012738	Enterocloster bolteae
258.564	0.323712	0.0636179	0.209269	Enterocloster clostridioformis
826.806	0.0709138	0.552395	0.813065	Enterocloster asparagiformis
1226.98	0.318991	0.135742	0.313943	Lachnospira eligens
206.319	0.314087	0.0741761	0.224569	Butyrivibrio crossotus
406.186	0.601087	1.00294e-05	9.64361e-05	Clostridium scindens
61.9275	0.179277	0.435708	0.716626	Lachnoclostridium phocaeense
91.9872	0.599074	0.00186644	0.0111098	Wansuia hejianensis
54.7871	0.175366	0.37184	0.655475	Marvinbryantia formatexigens
2837.79	-0.269628	0.0536184	0.181143	Intestinimonas butyriciproducens
493.177	-0.317572	0.00580346	0.0313555	Flintibacter sp. KGMB00164
216.332	-0.00544408	0.974681	0.999489	Massilistercora timonensis
1652.69	-0.0508907	0.594608	0.825844	Clostridium sp. M62/1
500.693	0.285807	0.0175049	0.078189	Hungatella hathewayi
358.008	0.510002	0.0152203	0.0731746	Eubacterium ventriosum
87.3885	0.00760929	0.972934	0.999489	Eubacterium hominis
1514.02	-0.0309633	0.637577	0.856958	Clostridioides difficile
76.9226	-0.53407	0.335648	0.617001	Phascolarctobacterium faecium
258.188	0.198278	0.42889	0.714817	Enterococcus faecium
653.896	0.319305	0.00324168	0.0184187	Clostridium innocuum
89.0323	0.681208	0.00137031	0.00856446	Thomasclavelia ramosa
765.743	0.0203335	0.88514	0.970173	Faecalitalea cylindroides
75.2523	0.355387	0.277913	0.542798	Faecalibacillus intestinalis
75.9642	0.361734	0.0915519	0.243489	Longicatena caecimuris
841.386	0.0557381	0.892559	0.970173	Bifidobacterium adolescentis
2440.19	-0.0252319	0.933805	0.997655	Bifidobacterium longum
2897.99	0.577465	0.0816721	0.224569	Collinsella aerofaciens
677.58	0.784715	0.00029376	0.00204	Eggerthella lenta
56.631	-0.120807	0.718742	0.889731	Adlercreutzia hattorii
2585.8	2.34395	2.15173e-06	2.68966e-05	Escherichia coli
980.184	0.243837	0.552885	0.813065	Akkermansia muciniphila
