# Supplementary material for: The Gut Microbiome Obesity Index: A New Analytical Tool in the Metagenomics Workflow for the Evaluation of Gut Dysbiosis in Obese Humans
Source: Nutrients. 2025 Jul 14;17(14):2320. doi: 10.3390/nu17142320 (PMC12298630; doi:10.3390/nu17142320)
Supplement: Supplementary file 1 [file nutrients-17-02320-s001.zip › Supplementary Table S8.xlsx]

## Sheet: BMI
Supplementary Table S8. Functions associated with BMI after correcting for age and sex.
baseMean	log2FoldChange	pvalue	padj	pathway
11161.6	-0.086912	0.226573	0.384884	1CMET2-PWY: N10-formyl-tetrahydrofolate biosynthesis
5598.4	0.0274202	0.671306	0.79065	ANAEROFRUCAT-PWY: homolactic fermentation
8986.76	0.0143141	0.832467	0.893133	ANAGLYCOLYSIS-PWY: glycolysis III (from glucose)
583.652	0.614544	8.56132e-08	7.66924e-07	ARG+POLYAMINE-SYN: superpathway of arginine and polyamine biosynthesis
4244.91	-0.228348	0.0126304	0.0328144	ARGININE-SYN4-PWY: L-ornithine de novo biosynthesis
213.418	0.447211	0.00643521	0.0174013	ARGORNPROST-PWY: arginine, ornithine and proline interconversion
7430.74	-0.0245238	0.740549	0.853271	ARGSYN-PWY: L-arginine biosynthesis I (via L-ornithine)
7103.54	-0.0217373	0.770912	0.86833	ARGSYNBSUB-PWY: L-arginine biosynthesis II (acetyl cycle)
9971.32	-0.00678397	0.921899	0.950596	ARO-PWY: chorismate biosynthesis I
6334.05	-0.0781245	0.288569	0.449828	ASPASN-PWY: superpathway of L-aspartate and L-asparagine biosynthesis
2790.35	0.0130871	0.849135	0.900083	BIOTIN-BIOSYNTHESIS-PWY: biotin biosynthesis I
10330.5	-0.0387672	0.580148	0.708475	BRANCHED-CHAIN-AA-SYN-PWY: superpathway of branched amino acid biosynthesis
7443.47	0.114607	0.0645773	0.145025	CALVIN-PWY: Calvin-Benson-Bassham cycle
490.329	0.0224875	0.839157	0.896679	CENTFERM-PWY: pyruvate fermentation to butanoate
4359.59	-0.112445	0.163054	0.308638	CITRULBIO-PWY: L-citrulline biosynthesis
12613.1	-0.0848104	0.246562	0.403326	COA-PWY-1: coenzyme A biosynthesis II (mammalian)
11630.5	-0.105599	0.147182	0.282633	COA-PWY: coenzyme A biosynthesis I
3515.37	0.0545646	0.447708	0.570397	COBALSYN-PWY: adenosylcobalamin salvage from cobinamide I
2041.63	0.0794107	0.178432	0.323867	COLANSYN-PWY: colanic acid building blocks biosynthesis
9700.26	-0.0187945	0.784641	0.877341	COMPLETE-ARO-PWY: superpathway of aromatic amino acid biosynthesis
1266.85	0.393839	0.00047548	0.00165792	DAPLYSINESYN-PWY: L-lysine biosynthesis I
6862.85	-0.00752625	0.912247	0.944318	DENOVOPURINE2-PWY: superpathway of purine nucleotides de novo biosynthesis II
14332.8	-0.092549	0.224066	0.38308	DTDPRHAMSYN-PWY: dTDP-L-rhamnose biosynthesis I
340.803	0.773675	4.48211e-08	4.3991e-07	FAO-PWY: fatty acid &beta;-oxidation I
2943.57	0.0598188	0.404879	0.53916	FASYN-ELONG-PWY: fatty acid elongation -- saturated
2248.88	0.0874769	0.238418	0.399621	FASYN-INITIAL-PWY: superpathway of fatty acid biosynthesis initiation (E. coli)
561.321	0.627908	1.1918e-06	7.1779e-06	FERMENTATION-PWY: mixed acid fermentation
809.82	0.218171	0.000891276	0.00288034	FUC-RHAMCAT-PWY: superpathway of fucose and rhamnose degradation
525.015	0.258902	0.000217608	0.000823803	FUCCAT-PWY: fucose degradation
1465.61	-0.0154031	0.812511	0.878839	GALACT-GLUCUROCAT-PWY: superpathway of hexuronide and hexuronate degradation
122.756	0.821036	2.67211e-07	1.81566e-06	GALACTARDEG-PWY: D-galactarate degradation I
1304.46	-0.041733	0.559027	0.685843	GALACTUROCAT-PWY: D-galacturonate degradation I
1460.75	0.25237	7.49436e-05	0.000296419	GLCMANNANAUT-PWY: superpathway of N-acetylglucosamine, N-acetylmannosamine and N-acetylneuraminate degradation
122.756	0.821036	2.67211e-07	1.81566e-06	GLUCARGALACTSUPER-PWY: superpathway of D-glucarate and D-galactarate degradation
3352.6	0.182074	0.0120526	0.0316232	GLUCONEO-PWY: gluconeogenesis I
245.794	0.636237	2.09337e-05	8.80543e-05	GLUCOSE1PMETAB-PWY: glucose and glucose-1-phosphate degradation
1667.42	-0.0669263	0.348768	0.499586	GLUCUROCAT-PWY: superpathway of &beta;-D-glucuronide and D-glucuronate degradation
170.048	0.705713	1.24932e-05	5.33984e-05	GLUDEG-I-PWY: GABA shunt
6180.22	-0.0100765	0.89103	0.929617	GLUTORN-PWY: L-ornithine biosynthesis
436.433	0.494333	0.00496756	0.0135712	GLYCOCAT-PWY: glycogen degradation I (bacterial)
3434.33	0.298524	1.05792e-05	4.59589e-05	GLYCOGENSYNTH-PWY: glycogen biosynthesis I (from ADP-D-Glucose)
1967.38	0.10445	0.130102	0.260887	GLYCOLYSIS-E-D: superpathway of glycolysis and Entner-Doudoroff
5296.17	-0.0605581	0.390579	0.531307	GLYCOLYSIS: glycolysis I (from glucose 6-phosphate)
73.7367	1.11794	1.87265e-09	3.10157e-08	GOLPDLCAT-PWY: superpathway of glycerol degradation to 1,3-propanediol
205.157	0.34089	0.01131	0.0301996	HEME-BIOSYNTHESIS-II: heme biosynthesis I (aerobic)
280.377	0.253322	0.014927	0.0376729	HEMESYN2-PWY: heme biosynthesis II (anaerobic)
1432.92	0.420705	9.04271e-06	4.13158e-05	HEXITOLDEGSUPER-PWY: superpathway of hexitol degradation (bacteria)
6517.96	-0.300188	0.0005427	0.00184379	HISDEG-PWY: L-histidine degradation I
9515.7	-0.0913638	0.216824	0.375546	HISTSYN-PWY: L-histidine biosynthesis
593.888	0.569538	5.53328e-12	4.88773e-10	HOMOSER-METSYN-PWY: L-methionine biosynthesis I
4563.34	0.0703845	0.339326	0.499563	HSERMETANA-PWY: L-methionine biosynthesis III
12562.1	-0.075929	0.278217	0.441943	ILEUSYN-PWY: L-isoleucine biosynthesis I (from threonine)
168.636	1.11504	8.97157e-08	7.66924e-07	LACTOSECAT-PWY: lactose and galactose degradation I
1141.59	0.545176	1.88036e-11	1.24574e-09	MET-SAM-PWY: superpathway of S-adenosyl-L-methionine biosynthesis
131.459	0.756678	0.00160026	0.00481609	METH-ACETATE-PWY: methanogenesis from acetate
100.459	0.930272	3.28503e-07	2.17633e-06	METHGLYUT-PWY: superpathway of methylglyoxal degradation
1095.92	0.533658	1.05945e-10	3.28874e-09	METSYN-PWY: L-homoserine and L-methionine biosynthesis
290.294	0.241532	0.174936	0.32193	NAD-BIOSYNTHESIS-II: NAD salvage pathway II
2961.3	-0.285904	0.0010663	0.00336394	NAGLIPASYN-PWY: lipid IVA biosynthesis
274.851	0.232826	0.434273	0.560248	NONMEVIPP-PWY: methylerythritol phosphate pathway I
3960.68	0.253216	2.8922e-05	0.000117913	NONOXIPENT-PWY: pentose phosphate pathway (non-oxidative branch)
4439.55	0.024639	0.721617	0.842654	OANTIGEN-PWY: O-antigen building blocks biosynthesis (E. coli)
1037	-0.0281371	0.803221	0.878708	P108-PWY: pyruvate fermentation to propanoate I
71.4049	0.331314	0.213136	0.375546	P124-PWY: Bifidobacterium shunt
57.7268	1.31496	2.94606e-11	1.53971e-09	P161-PWY: acetylene degradation
306.659	0.861198	0.000592888	0.0019888	P164-PWY: purine nucleobases degradation I (anaerobic)
140.735	0.50497	0.000404232	0.00144759	P185-PWY: formaldehyde assimilation III (dihydroxyacetone cycle)
511.952	0.712311	9.67196e-06	4.27178e-05	P4-PWY: superpathway of L-lysine, L-threonine and L-methionine biosynthesis I
522.766	-0.0252922	0.817913	0.881085	P42-PWY: incomplete reductive TCA cycle
556.631	1.08386	2.46632e-12	3.38566e-10	P441-PWY: superpathway of N-acetylneuraminate degradation
492.237	0.712141	4.08757e-07	2.64197e-06	P461-PWY: hexitol fermentation to lactate, formate, ethanol and acetate
9535.34	-0.0980734	0.177645	0.323867	PANTO-PWY: phosphopantothenate biosynthesis I
9941.94	-0.0970235	0.182772	0.329486	PANTOSYN-PWY: pantothenate and coenzyme A biosynthesis I
3175.06	0.0873658	0.140923	0.276626	PENTOSE-P-PWY: pentose phosphate pathway
13745.7	-0.11732	0.112892	0.230125	PEPTIDOGLYCANSYN-PWY: peptidoglycan biosynthesis I (meso-diaminopimelate containing)
3757.96	0.0875843	0.171333	0.317505	PHOSLIPSYN-PWY: superpathway of phospholipid biosynthesis I (bacteria)
58.9398	1.01042	5.84833e-06	2.7948e-05	POLYAMINSYN3-PWY: superpathway of polyamine biosynthesis II
327.177	0.644212	6.4296e-09	7.74475e-08	POLYAMSYN-PWY: superpathway of polyamine biosynthesis I
1068.69	0.219564	0.0189783	0.0474457	POLYISOPRENSYN-PWY: polyisoprenoid biosynthesis (E. coli)
231.922	0.789856	2.71326e-08	2.99589e-07	PPGPPMET-PWY: ppGpp biosynthesis
1879.93	0.591268	2.90113e-08	3.0752e-07	PRPP-PWY: superpathway of histidine, purine, and pyrimidine biosynthesis
12959.6	-0.0186574	0.791661	0.877783	PWY-1042: glycolysis IV (plant cytosol)
2990.13	-0.138802	0.0863934	0.184631	PWY-1269: CMP-3-deoxy-D-manno-octulosonate biosynthesis I
80.0793	1.53223	2.71226e-09	3.59641e-08	PWY-1861: formaldehyde assimilation II (RuMP Cycle)
544.937	0.620509	3.87204e-06	1.93602e-05	PWY-241: C4 photosynthetic carbon assimilation cycle, NADP-ME type
224.314	0.550337	0.00131149	0.00408877	PWY-2723: trehalose degradation V
2005.51	0.282157	0.00197626	0.00581899	PWY-2941: L-lysine biosynthesis II
10183	-0.062754	0.387669	0.531307	PWY-2942: L-lysine biosynthesis III
8959.32	-0.0179621	0.789295	0.877783	PWY-3001: superpathway of L-isoleucine biosynthesis I
12430.7	-0.120187	0.101158	0.214155	PWY-3841: folate transformations II
952.179	0.33114	1.4283e-06	7.88538e-06	PWY-4041: &gamma;-glutamyl cycle
11447.4	-0.0907585	0.212257	0.375546	PWY-4242: pantothenate and coenzyme A biosynthesis III
2786.44	0.0823184	0.255535	0.41544	PWY-4981: L-proline biosynthesis II (from arginine)
3441.55	-0.0945595	0.278508	0.441943	PWY-4984: urea cycle
170.02	0.0205274	0.934927	0.956585	PWY-5005: biotin biosynthesis II
186.228	0.544512	4.67377e-05	0.000187659	PWY-5022: 4-aminobutanoate degradation V
5060.12	-0.319129	0.000676259	0.00224011	PWY-5030: L-histidine degradation III
386.915	0.25237	0.0679798	0.151384	PWY-5083: NAD/NADH phosphorylation and dephosphorylation
10921.8	-0.0854566	0.241733	0.399621	PWY-5097: L-lysine biosynthesis VI
2584.11	0.249175	0.000487822	0.00167887	PWY-5100: pyruvate fermentation to acetate and lactate II
9703.99	-0.0308667	0.662772	0.7876	PWY-5103: L-isoleucine biosynthesis III
1760.38	0.15784	0.0376516	0.0890863	PWY-5104: L-isoleucine biosynthesis IV
170.31	0.212798	0.435513	0.560248	PWY-5121: superpathway of geranylgeranyl diphosphate biosynthesis II (via MEP)
310.15	0.799637	3.07571e-08	3.13486e-07	PWY-5136: fatty acid &beta;-oxidation II (peroxisome)
68.4183	1.03879	4.22968e-06	2.07567e-05	PWY-5138: unsaturated, even numbered fatty acid &beta;-oxidation
5921.79	-0.169863	0.0195702	0.0484683	PWY-5154: L-arginine biosynthesis III (via N-acetyl-L-citrulline)
999.825	0.3576	5.90599e-06	2.7948e-05	PWY-5177: glutaryl-CoA degradation
1748.76	0.162434	0.0136892	0.0348812	PWY-5188: tetrapyrrole biosynthesis I (from glutamate)
160.286	1.47552	2.71427e-09	3.59641e-08	PWY-5345: superpathway of L-methionine biosynthesis (by sulfhydrylation)
1221.16	0.507568	5.31956e-10	1.17474e-08	PWY-5347: superpathway of L-methionine biosynthesis (transsulfuration)
373.302	0.598219	9.95041e-07	6.13223e-06	PWY-5384: sucrose degradation IV (sucrose phosphorylase)
5121.13	-0.0667789	0.344294	0.499586	PWY-5484: glycolysis II (from fructose 6-phosphate)
1115.66	0.0925254	0.296462	0.456263	PWY-5505: L-glutamate and L-glutamine biosynthesis
2775.94	0.0759338	0.280942	0.443152	PWY-5659: GDP-mannose biosynthesis
9084.26	-0.0209455	0.772689	0.86833	PWY-5667: CDP-diacylglycerol biosynthesis I
838.259	0.311247	9.35342e-06	4.20111e-05	PWY-5676: acetyl-CoA fermentation to butanoate II
13789.9	-0.102071	0.171251	0.317505	PWY-5686: UMP biosynthesis
697.403	0.281603	0.000227637	0.00084963	PWY-5690: TCA cycle II (plants and fungi)
11605	-0.115702	0.109849	0.225824	PWY-5695: urate biosynthesis/inosine 5'-phosphate degradation
56.2383	1.1355	1.11201e-07	8.92978e-07	PWY-5791: 1,4-dihydroxy-2-naphthoate biosynthesis II (plants)
56.2383	1.1355	1.11201e-07	8.92978e-07	PWY-5837: 1,4-dihydroxy-2-naphthoate biosynthesis I
125.494	1.23366	1.87094e-06	9.72155e-06	PWY-5838: superpathway of menaquinol-8 biosynthesis I
84.3249	1.18506	1.91903e-06	9.77966e-06	PWY-5840: superpathway of menaquinol-7 biosynthesis
89.9756	1.35264	2.00911e-07	1.53988e-06	PWY-5845: superpathway of menaquinol-9 biosynthesis
96.4078	1.20262	8.19792e-07	5.1725e-06	PWY-5861: superpathway of demethylmenaquinol-8 biosynthesis
68.945	1.3057	8.79891e-08	7.66924e-07	PWY-5862: superpathway of demethylmenaquinol-9 biosynthesis
58.6293	1.11793	2.25443e-07	1.61466e-06	PWY-5863: superpathway of phylloquinol biosynthesis
117.641	1.23272	1.34428e-06	7.57943e-06	PWY-5897: superpathway of menaquinol-11 biosynthesis
117.641	1.23272	1.34428e-06	7.57943e-06	PWY-5898: superpathway of menaquinol-12 biosynthesis
117.641	1.23272	1.34428e-06	7.57943e-06	PWY-5899: superpathway of menaquinol-13 biosynthesis
500.664	0.667927	2.11586e-07	1.55751e-06	PWY-5913: TCA cycle VI (obligate autotrophs)
603.902	-0.050457	0.759945	0.864316	PWY-5941: glycogen degradation II (eukaryotic)
83.2408	2.24941	1.2269e-10	3.28874e-09	PWY-5971: palmitate biosynthesis II (bacteria and plants)
8614.89	-0.0761681	0.297863	0.456263	PWY-5973: cis-vaccenate biosynthesis
2462.33	0.0779968	0.286984	0.449828	PWY-5989: stearate biosynthesis II (bacteria and plants)
52.6014	2.16926	2.55521e-12	3.38566e-10	PWY-6113: superpathway of mycolate biosynthesis
12152.4	-0.0624454	0.38017	0.525477	PWY-6121: 5-aminoimidazole ribonucleotide biosynthesis I
12881.5	-0.0904602	0.215266	0.375546	PWY-6122: 5-aminoimidazole ribonucleotide biosynthesis II
10811.5	-0.0716643	0.320663	0.480089	PWY-6123: inosine-5'-phosphate biosynthesis I
10297.3	-0.064982	0.368011	0.515994	PWY-6124: inosine-5'-phosphate biosynthesis II
5646.24	0.0183318	0.801302	0.878708	PWY-6125: superpathway of guanosine nucleotides de novo biosynthesis II
8314.26	0.00800769	0.904429	0.939897	PWY-6126: superpathway of adenosine nucleotides de novo biosynthesis II
5374.79	-0.178816	0.0391151	0.0917301	PWY-6147: 6-hydroxymethyl-dihydropterin diphosphate biosynthesis I
9038.96	-0.0612376	0.431973	0.560248	PWY-6151: S-adenosyl-L-methionine cycle I
11113.3	-0.030532	0.669115	0.79065	PWY-6163: chorismate biosynthesis from 3-dehydroquinate
6498.52	-0.00657217	0.928182	0.953365	PWY-6168: flavin biosynthesis III (fungi)
1579.51	0.225608	0.00262743	0.0076513	PWY-621: sucrose degradation III (sucrose invertase)
64.015	0.146513	0.614427	0.743484	PWY-622: starch biosynthesis
129.474	-0.21892	0.364397	0.513645	PWY-6263: superpathway of menaquinol-8 biosynthesis II
141.842	0.219219	0.414442	0.541956	PWY-6270: isoprene biosynthesis I
12881.5	-0.0904602	0.215266	0.375546	PWY-6277: superpathway of 5-aminoimidazole ribonucleotide biosynthesis
2465.98	0.071783	0.329587	0.490677	PWY-6282: palmitoleate biosynthesis I (from (5Z)-dodec-5-enoate)
2879.76	0.0345749	0.652843	0.779295	PWY-6305: putrescine biosynthesis IV
3364.78	0.156027	0.0452638	0.10252	PWY-6317: galactose degradation I (Leloir pathway)
1224.15	0.410412	3.48613e-11	1.53971e-09	PWY-6353: purine nucleotides degradation II (aerobic)
13713.6	-0.119123	0.104514	0.21808	PWY-6385: peptidoglycan biosynthesis III (mycobacteria)
13805.8	-0.111827	0.130936	0.260887	PWY-6386: UDP-N-acetylmuramoyl-pentapeptide biosynthesis II (lysine-containing)
13838.2	-0.114471	0.121865	0.246521	PWY-6387: UDP-N-acetylmuramoyl-pentapeptide biosynthesis I (meso-diaminopimelate containing)
716.194	0.414552	0.0252031	0.061841	PWY-6470: peptidoglycan biosynthesis V (&beta;-lactam resistance)
1497.33	0.378552	0.00161748	0.00481609	PWY-6471: peptidoglycan biosynthesis IV (Enterococcus faecium)
1130.09	-0.0499625	0.519981	0.649976	PWY-6507: 4-deoxy-L-threo-hex-4-enopyranuronate degradation
2552.04	0.0254175	0.72182	0.842654	PWY-6519: 8-amino-7-oxononanoate biosynthesis I
2441.6	0.284915	0.000417459	0.00147502	PWY-6527: stachyose degradation
171.7	0.421477	0.00459197	0.0126758	PWY-6531: mannitol cycle
3122.97	-0.0368889	0.650616	0.779295	PWY-6545: pyrimidine deoxyribonucleotides de novo biosynthesis III
536.13	0.558806	2.56491e-09	3.59641e-08	PWY-6549: L-glutamine biosynthesis III
82.5533	-0.483652	0.045223	0.10252	PWY-6572: chondroitin sulfate degradation I (bacterial)
131.197	0.571	0.000350053	0.00127074	PWY-6588: pyruvate fermentation to acetone
598.512	0.0278961	0.803551	0.878708	PWY-6590: superpathway of Clostridium acetobutylicum acidogenic fermentation
198.088	0.163336	0.415159	0.541956	PWY-6595: superpathway of guanosine nucleotides degradation (plants)
736.323	0.38911	2.2171e-10	5.34119e-09	PWY-6606: guanosine nucleotides degradation II
1507.69	0.359605	4.19229e-09	5.29027e-08	PWY-6608: guanosine nucleotides degradation III
11530.7	-0.0619722	0.410476	0.541174	PWY-6609: adenine and adenosine salvage III
11135.4	-0.118028	0.109929	0.225824	PWY-6700: queuosine biosynthesis
6612.61	-0.0938516	0.21897	0.376799	PWY-6703: preQ0 biosynthesis
246.222	0.551856	0.00133407	0.00411078	PWY-6731: starch degradation III
12233.2	-0.0716801	0.346239	0.499586	PWY-6737: starch degradation V
712.184	0.215727	0.0444578	0.102446	PWY-6859: all-trans-farnesol biosynthesis
364.173	0.77501	1.90429e-08	2.19407e-07	PWY-6891: thiazole biosynthesis II (Bacillus)
4550.98	-0.00487706	0.947297	0.961815	PWY-6892: thiazole biosynthesis I (E. coli)
1253.52	0.658123	2.36262e-05	9.78273e-05	PWY-6895: superpathway of thiamin diphosphate biosynthesis II
6571.85	-0.0744724	0.308354	0.466937	PWY-6897: thiamin salvage II
2354.59	0.196295	0.00351784	0.010024	PWY-6901: superpathway of glucose and xylose degradation
4361.63	0.210656	0.00297505	0.00856944	PWY-6936: seleno-amino acid biosynthesis
797.858	0.252233	0.0113961	0.0301996	PWY-6969: TCA cycle V (2-oxoglutarate:ferredoxin oxidoreductase)
74.1863	1.36749	7.52767e-10	1.53449e-08	PWY-7013: L-1,2-propanediol degradation
12469.9	-0.0718839	0.30421	0.463309	PWY-7111: pyruvate fermentation to isobutanol (engineered)
333.16	0.497701	0.000962384	0.00307267	PWY-7115: C4 photosynthetic carbon assimilation cycle, NAD-ME type
611.342	0.60014	7.83481e-06	3.6425e-05	PWY-7117: C4 photosynthetic carbon assimilation cycle, PEPCK type
4297.04	-0.000817852	0.990993	0.994747	PWY-7184: pyrimidine deoxyribonucleotides de novo biosynthesis I
5180.38	-0.0168183	0.809482	0.878839	PWY-7187: pyrimidine deoxyribonucleotides de novo biosynthesis II
367.681	0.711337	0.000788403	0.00257934	PWY-7196: superpathway of pyrimidine ribonucleosides salvage
2903.22	-0.00109324	0.988275	0.994747	PWY-7197: pyrimidine deoxyribonucleotide phosphorylation
825.617	0.248971	0.0130181	0.0334932	PWY-7198: pyrimidine deoxyribonucleotides de novo biosynthesis IV
9198.9	-0.131062	0.0839108	0.182265	PWY-7199: pyrimidine deoxyribonucleosides salvage
4053.38	0.0240577	0.746395	0.853271	PWY-7208: superpathway of pyrimidine nucleobases salvage
90.8472	0.482023	0.0851673	0.183491	PWY-7210: pyrimidine deoxyribonucleotides biosynthesis from CTP
928.395	0.449805	0.00392174	0.011056	PWY-7211: superpathway of pyrimidine deoxyribonucleotides de novo biosynthesis
13047.2	-0.0865319	0.241499	0.399621	PWY-7219: adenosine ribonucleotides de novo biosynthesis
6385.89	0.0562574	0.393704	0.531307	PWY-7220: adenosine deoxyribonucleotides de novo biosynthesis II
13216.6	-0.0910232	0.216203	0.375546	PWY-7221: guanosine ribonucleotides de novo biosynthesis
6385.89	0.0562574	0.393704	0.531307	PWY-7222: guanosine deoxyribonucleotides de novo biosynthesis II
5790.27	0.00439806	0.953406	0.964323	PWY-7228: superpathway of guanosine nucleotides de novo biosynthesis I
9282.3	-0.0104682	0.876305	0.917869	PWY-7229: superpathway of adenosine nucleotides de novo biosynthesis I
5003.65	-0.0731715	0.456854	0.576506	PWY-7234: inosine-5'-phosphate biosynthesis III
2405.09	0.316007	0.0403258	0.0937397	PWY-7237: myo-, chiro- and scillo-inositol degradation
1300.38	-0.0607106	0.408117	0.540754	PWY-7242: D-fructuronate degradation
8958.68	-0.0363092	0.598421	0.727439	PWY-724: superpathway of L-lysine, L-threonine and L-methionine biosynthesis II
4208.78	-0.0810496	0.261339	0.422285	PWY-7282: 4-amino-2-methyl-5-phosphomethylpyrimidine biosynthesis (yeast)
57.8115	-0.212413	0.523976	0.651895	PWY-7312: dTDP-D-&beta;-fucofuranose biosynthesis
1963.81	0.0423477	0.556862	0.685843	PWY-7323: superpathway of GDP-mannose-derived O-antigen building blocks biosynthesis
364.041	0.481311	0.0016032	0.00481609	PWY-7328: superpathway of UDP-glucose-derived O-antigen building blocks biosynthesis
218.773	0.505445	0.0747457	0.163699	PWY-7332: superpathway of UDP-N-acetylglucosamine-derived O-antigen building blocks biosynthesis
6025.76	-0.000132681	0.998579	0.998579	PWY-7357: thiamin formation from pyrithiamine and oxythiamine (yeast)
65.5476	-0.482975	0.0736199	0.162577	PWY-7371: 1,4-dihydroxy-6-naphthoate biosynthesis II
1664.07	-0.116636	0.360085	0.51028	PWY-7383: anaerobic energy metabolism (invertebrates, cytosol)
2288.35	0.0690841	0.348696	0.499586	PWY-7388: octanoyl-[acyl-carrier protein] biosynthesis (mitochondria, yeast)
113.24	0.153728	0.551882	0.683405	PWY-7392: taxadiene biosynthesis (engineered)
7448.31	-0.0252256	0.733374	0.852387	PWY-7400: L-arginine biosynthesis IV (archaebacteria)
1877.62	0.00555349	0.941611	0.959718	PWY-7456: mannan degradation
5289.23	-0.180124	0.0373524	0.0890863	PWY-7539: 6-hydroxymethyl-dihydropterin diphosphate biosynthesis III (Chlamydia)
141.068	0.309341	0.242415	0.399621	PWY-7560: methylerythritol phosphate pathway II
7943.84	-0.0613673	0.394971	0.531307	PWY-7663: gondoate biosynthesis (anaerobic)
2720.88	0.063805	0.380723	0.525477	PWY-7664: oleate biosynthesis IV (anaerobic)
7027.56	-0.0124429	0.859842	0.907802	PWY-841: superpathway of purine nucleotides de novo biosynthesis I
664.902	0.184313	0.168402	0.316501	PWY0-1061: superpathway of L-alanine biosynthesis
813.55	-0.131893	0.14369	0.279984	PWY0-1241: ADP-L-glycero-&beta;-D-manno-heptose biosynthesis
3811.72	-0.0937942	0.133605	0.264219	PWY0-1261: anhydromuropeptides recycling
5132.82	0.0138403	0.864652	0.909257	PWY0-1296: purine ribonucleosides degradation
276.372	0.941198	6.06274e-11	2.29518e-09	PWY0-1297: superpathway of purine deoxyribonucleosides degradation
204.048	0.856598	2.52982e-09	3.59641e-08	PWY0-1298: superpathway of pyrimidine deoxyribonucleosides degradation
9084.43	-0.020887	0.773305	0.86833	PWY0-1319: CDP-diacylglycerol biosynthesis II
953.635	0.0833229	0.315723	0.475379	PWY0-1479: tRNA processing
8530.79	0.0527545	0.45392	0.575544	PWY0-1586: peptidoglycan maturation (meso-diaminopimelate containing)
5542.39	-0.0644494	0.379332	0.525477	PWY0-162: superpathway of pyrimidine ribonucleotides de novo biosynthesis
5447.51	-0.0225649	0.747015	0.853271	PWY0-166: superpathway of pyrimidine deoxyribonucleotides de novo biosynthesis (E. coli)
529.378	0.781506	1.75538e-06	9.30352e-06	PWY0-781: aspartate superpathway
3584.4	-0.0936104	0.242789	0.399621	PWY0-845: superpathway of pyridoxal 5'-phosphate biosynthesis and salvage
2473.53	0.0684297	0.354639	0.505265	PWY0-862: (5Z)-dodec-5-enoate biosynthesis
2624.74	0.145679	0.0258806	0.0623779	PWY4FS-7: phosphatidylglycerol biosynthesis I (plastidic)
2624.72	0.145667	0.0258927	0.0623779	PWY4FS-8: phosphatidylglycerol biosynthesis II (non-plastidic)
66.6436	1.29844	1.24104e-10	3.28874e-09	PWY4LZ-257: superpathway of fermentation (Chlamydomonas reinhardtii)
1668.91	0.118409	0.291682	0.452022	PWY66-399: gluconeogenesis III
2725.71	0.271033	0.000242124	0.000891152	PWY66-400: glycolysis VI (metazoan)
310.73	1.06782	1.60123e-06	8.6597e-06	PWY66-409: superpathway of purine nucleotide salvage
3525.18	0.216261	0.00433942	0.0121047	PWY66-422: D-galactose degradation V (Leloir pathway)
2808.46	0.0683044	0.345473	0.499586	PWYG-321: mycolate biosynthesis
215.119	1.26756	2.0338e-07	1.53988e-06	PYRIDNUCSAL-PWY: NAD salvage pathway I
8298.86	-0.055563	0.446564	0.570397	PYRIDNUCSYN-PWY: NAD biosynthesis I (from aspartate)
3507.69	-0.122207	0.154188	0.293955	PYRIDOXSYN-PWY: pyridoxal 5'-phosphate biosynthesis I
2620.08	-0.024278	0.745405	0.853271	RHAMCAT-PWY: L-rhamnose degradation I
8473.64	-0.0634649	0.404546	0.53916	RIBOSYN2-PWY: flavin biosynthesis I (bacteria and plants)
918.046	0.386174	7.1048e-08	6.72419e-07	SALVADEHYPOX-PWY: adenosine nucleotides degradation II
7062.87	0.0136252	0.844776	0.899059	SER-GLYSYN-PWY: superpathway of L-serine and glycine biosynthesis I
87.3987	1.37646	9.17203e-10	1.73613e-08	SO4ASSIM-PWY: sulfate reduction I (assimilatory)
143.338	1.47053	1.53687e-09	2.71513e-08	SULFATE-CYS-PWY: superpathway of sulfate assimilation and cysteine biosynthesis
1252.13	0.302341	0.000180248	0.000692257	TCA: TCA cycle I (prokaryotic)
322.644	0.667456	0.000154495	0.000602075	TEICHOICACID-PWY: teichoic acid (poly-glycerol) biosynthesis
6661.33	-0.116372	0.101825	0.214155	THISYN-PWY: superpathway of thiamin diphosphate biosynthesis I
5295.11	-0.0352642	0.646501	0.77874	THISYNARA-PWY: superpathway of thiamin diphosphate biosynthesis III (eukaryotes)
8294.73	-0.0165713	0.805759	0.878708	THRESYN-PWY: superpathway of L-threonine biosynthesis
12892.8	-0.105697	0.146231	0.282633	TRNA-CHARGING-PWY: tRNA charging
4191.84	0.0667449	0.335339	0.496452	TRPSYN-PWY: L-tryptophan biosynthesis
3088.33	0.0510881	0.484964	0.609078	UDPNAGSYN-PWY: UDP-N-acetyl-D-glucosamine biosynthesis I
12562.1	-0.075929	0.278217	0.441943	VALSYN-PWY: L-valine biosynthesis
